# Supplementary material for: Spatio-temporal trends in richness and persistence of bacterial communities in decline-phase water vole populations
Source: Sci Rep. 2020 Jun 11;10:9506. doi: 10.1038/s41598-020-66107-5 (PMC7290036; doi:10.1038/s41598-020-66107-5)
Supplement: Supplementary file 1 — Supplementary Information. [file 41598_2020_66107_MOESM1_ESM.xlsx]

## Sheet: Supplementary Table S13
OTU label	kingdom	phylum	class	order	family	genus	species	blast_subject	blast_perc_identity	blast_perc_query_coverage	blast_evalue	blast_aln_length
Actinobacillus-001	Bacteria	Proteobacteria	Gammaproteobacteria	Pasteurellales	Pasteurellaceae	Actinobacillus	Actinobacillus sp.	DQ666540.1.1362	100	100	2e-129	251
Actinobacillus-001	Bacteria	Proteobacteria	Gammaproteobacteria	Pasteurellales	Pasteurellaceae	Actinobacillus	Actinobacillus sp.	DQ666541.1.1362	100	100	2e-129	251
Actinobacillus-001	Bacteria	Proteobacteria	Gammaproteobacteria	Pasteurellales	Pasteurellaceae	Actinobacillus	unknown species	JN681975.1.1401	100	100	2e-129	251
Actinobacillus-001	Bacteria	Proteobacteria	Gammaproteobacteria	Pasteurellales	Pasteurellaceae	Actinobacillus	unknown species	JN681962.1.1411	100	100	2e-129	251
Actinobacillus-001	Bacteria	Proteobacteria	Gammaproteobacteria	Pasteurellales	Pasteurellaceae	Actinobacillus	unknown species	JN681983.1.1401	100	100	2e-129	251
Actinobacillus-001	Bacteria	Proteobacteria	Gammaproteobacteria	Pasteurellales	Pasteurellaceae	Actinobacillus	Actinobacillus capsulatus CCUG 37035	AF224285.1.1531	100	100	2e-129	251
Anaplasma-001	Bacteria	Proteobacteria	Alphaproteobacteria	Rickettsiales	Anaplasmataceae	Anaplasma	Ehrlichia sp.	U10873.1.1423	100	100	2e-129	251
Anaplasma-001	Bacteria	Proteobacteria	Alphaproteobacteria	Rickettsiales	Anaplasmataceae	Anaplasma	Anaplasma phagocytophilum	U02521.1.1433	100	100	2e-129	251
Anaplasma-001	Bacteria	Proteobacteria	Alphaproteobacteria	Rickettsiales	Anaplasmataceae	Anaplasma	Ehrlichia sp.	U77389.1.1420	100	100	2e-129	251
Anaplasma-001	Bacteria	Proteobacteria	Alphaproteobacteria	Rickettsiales	Anaplasmataceae	Anaplasma	Ehrlichia sp.	AJ242784.1.1424	100	100	2e-129	251
Anaplasma-001	Bacteria	Proteobacteria	Alphaproteobacteria	Rickettsiales	Anaplasmataceae	Anaplasma	Ehrlichia sp.	AJ242783.1.1279	100	100	2e-129	251
Anaplasma-001	Bacteria	Proteobacteria	Alphaproteobacteria	Rickettsiales	Anaplasmataceae	Anaplasma	Anaplasma phagocytophilum	HM439430.1.1341	100	100	2e-129	251
Anaplasma-001	Bacteria	Proteobacteria	Alphaproteobacteria	Rickettsiales	Anaplasmataceae	Anaplasma	Anaplasma phagocytophilum str. JM	CP006617.1064640.1066149	100	100	2e-129	251
Anaplasma-001	Bacteria	Proteobacteria	Alphaproteobacteria	Rickettsiales	Anaplasmataceae	Anaplasma	Anaplasma phagocytophilum str. HZ2	CP006616.1063708.1065217	100	100	2e-129	251
Anaplasma-001	Bacteria	Proteobacteria	Alphaproteobacteria	Rickettsiales	Anaplasmataceae	Anaplasma	Ehrlichia sp.	AF241532.1.1457	100	100	2e-129	251
Anaplasma-001	Bacteria	Proteobacteria	Alphaproteobacteria	Rickettsiales	Anaplasmataceae	Anaplasma	Anaplasma phagocytophilum	GQ412339.1.1431	100	100	2e-129	251
Anaplasma-001	Bacteria	Proteobacteria	Alphaproteobacteria	Rickettsiales	Anaplasmataceae	Anaplasma	Anaplasma phagocytophilum str. HZ	CP000235.1057470.1058902	100	100	2e-129	251
Bartonella-001	Bacteria	Proteobacteria	Alphaproteobacteria	Rhizobiales	Rhizobiaceae	Bartonella	Bartonella australis	DQ538394.1.1408	99.6	100	9e-128	251
Bartonella-001	Bacteria	Proteobacteria	Alphaproteobacteria	Rhizobiales	Rhizobiaceae	Bartonella	Bartonella birtlesii IBS 325	AKIP01000001.6989.8458	99.6	100	9e-128	251
Bartonella-001	Bacteria	Proteobacteria	Alphaproteobacteria	Rhizobiales	Rhizobiaceae	Bartonella	Bartonella birtlesii IBS 325	AKIP01000005.22519.23988	99.6	100	9e-128	251
Bartonella-001	Bacteria	Proteobacteria	Alphaproteobacteria	Rhizobiales	Rhizobiaceae	Bartonella	Bartonella ancashensis	KC178617.1.1424	99.6	100	9e-128	251
Bartonella-001	Bacteria	Proteobacteria	Alphaproteobacteria	Rhizobiales	Rhizobiaceae	Bartonella	Bartonella sp.	EU686688.1.1449	99.6	100	9e-128	251
Bartonella-001	Bacteria	Proteobacteria	Alphaproteobacteria	Rhizobiales	Rhizobiaceae	Bartonella	Bartonella taylorii	Z31350.1.1405	99.6	100	9e-128	251
Bartonella-001	Bacteria	Proteobacteria	Alphaproteobacteria	Rhizobiales	Rhizobiaceae	Bartonella	Bartonella sp.	X89208.1.1466	99.6	100	9e-128	251
Bartonella-001	Bacteria	Proteobacteria	Alphaproteobacteria	Rhizobiales	Rhizobiaceae	Bartonella	Bartonella birtlesii	AF204274.1.1401	99.6	100	9e-128	251
Bartonella-001	Bacteria	Proteobacteria	Alphaproteobacteria	Rhizobiales	Rhizobiaceae	Bartonella	Bartonella ancashensis	KP720643.1.1472	99.6	100	9e-128	251
Bartonella-001	Bacteria	Proteobacteria	Alphaproteobacteria	Rhizobiales	Rhizobiaceae	Bartonella	Bartonella sp.	EF587935.1.1455	99.6	100	9e-128	251
Bartonella-002	Bacteria	Proteobacteria	Alphaproteobacteria	Rhizobiales	Rhizobiaceae	Bartonella	Bartonella australis	DQ538394.1.1408	99.57	92.0319	1e-116	231
Bartonella-002	Bacteria	Proteobacteria	Alphaproteobacteria	Rhizobiales	Rhizobiaceae	Bartonella	Bartonella birtlesii IBS 325	AKIP01000001.6989.8458	99.57	92.0319	1e-116	231
Bartonella-002	Bacteria	Proteobacteria	Alphaproteobacteria	Rhizobiales	Rhizobiaceae	Bartonella	Bartonella birtlesii IBS 325	AKIP01000005.22519.23988	99.57	92.0319	1e-116	231
Bartonella-002	Bacteria	Proteobacteria	Alphaproteobacteria	Rhizobiales	Rhizobiaceae	Bartonella	Bartonella ancashensis	KC178617.1.1424	99.57	92.0319	1e-116	231
Bartonella-002	Bacteria	Proteobacteria	Alphaproteobacteria	Rhizobiales	Rhizobiaceae	Bartonella	Bartonella sp.	EU686688.1.1449	99.57	92.0319	1e-116	231
Bartonella-002	Bacteria	Proteobacteria	Alphaproteobacteria	Rhizobiales	Rhizobiaceae	Bartonella	Bartonella taylorii	Z31350.1.1405	99.57	92.0319	1e-116	231
Bartonella-002	Bacteria	Proteobacteria	Alphaproteobacteria	Rhizobiales	Rhizobiaceae	Bartonella	Bartonella sp.	X89208.1.1466	99.57	92.0319	1e-116	231
Bartonella-002	Bacteria	Proteobacteria	Alphaproteobacteria	Rhizobiales	Rhizobiaceae	Bartonella	Bartonella birtlesii	AF204274.1.1401	99.57	92.0319	1e-116	231
Bartonella-002	Bacteria	Proteobacteria	Alphaproteobacteria	Rhizobiales	Rhizobiaceae	Bartonella	Bartonella ancashensis	KP720643.1.1472	99.57	92.0319	1e-116	231
Bartonella-002	Bacteria	Proteobacteria	Alphaproteobacteria	Rhizobiales	Rhizobiaceae	Bartonella	Bartonella sp.	EF587935.1.1455	99.57	92.0319	1e-116	231
Bartonella-003	Bacteria	Proteobacteria	Alphaproteobacteria	Rhizobiales	Rhizobiaceae	Bartonella	Bartonella australis	DQ538394.1.1408	97.99	99.2032	6e-120	249
Bartonella-003	Bacteria	Proteobacteria	Alphaproteobacteria	Rhizobiales	Rhizobiaceae	Bartonella	Bartonella birtlesii IBS 325	AKIP01000001.6989.8458	97.99	99.2032	6e-120	249
Bartonella-003	Bacteria	Proteobacteria	Alphaproteobacteria	Rhizobiales	Rhizobiaceae	Bartonella	Bartonella birtlesii IBS 325	AKIP01000005.22519.23988	97.99	99.2032	6e-120	249
Bartonella-003	Bacteria	Proteobacteria	Alphaproteobacteria	Rhizobiales	Rhizobiaceae	Bartonella	Bartonella ancashensis	KC178617.1.1424	97.99	99.2032	6e-120	249
Bartonella-003	Bacteria	Proteobacteria	Alphaproteobacteria	Rhizobiales	Rhizobiaceae	Bartonella	Bartonella sp.	EU686688.1.1449	97.99	99.2032	6e-120	249
Bartonella-003	Bacteria	Proteobacteria	Alphaproteobacteria	Rhizobiales	Rhizobiaceae	Bartonella	Bartonella taylorii	Z31350.1.1405	97.99	99.2032	6e-120	249
Bartonella-003	Bacteria	Proteobacteria	Alphaproteobacteria	Rhizobiales	Rhizobiaceae	Bartonella	Bartonella sp.	X89208.1.1466	97.99	99.2032	6e-120	249
Bartonella-003	Bacteria	Proteobacteria	Alphaproteobacteria	Rhizobiales	Rhizobiaceae	Bartonella	Bartonella birtlesii	AF204274.1.1401	97.99	99.2032	6e-120	249
Bartonella-003	Bacteria	Proteobacteria	Alphaproteobacteria	Rhizobiales	Rhizobiaceae	Bartonella	Bartonella ancashensis	KP720643.1.1472	97.99	99.2032	6e-120	249
Bartonella-003	Bacteria	Proteobacteria	Alphaproteobacteria	Rhizobiales	Rhizobiaceae	Bartonella	Bartonella sp.	EF587935.1.1455	97.99	99.2032	6e-120	249
Bartonella-004	Bacteria	Proteobacteria	Alphaproteobacteria	Rhizobiales	Rhizobiaceae	Bartonella	Bartonella birtlesii IBS 325	AKIP01000001.6989.8458	99.17	96.4143	4e-121	242
Bartonella-004	Bacteria	Proteobacteria	Alphaproteobacteria	Rhizobiales	Rhizobiaceae	Bartonella	Bartonella birtlesii IBS 325	AKIP01000005.22519.23988	99.17	96.4143	4e-121	242
Bartonella-004	Bacteria	Proteobacteria	Alphaproteobacteria	Rhizobiales	Rhizobiaceae	Bartonella	Bartonella taylorii	Z31350.1.1405	99.17	96.4143	4e-121	242
Bartonella-004	Bacteria	Proteobacteria	Alphaproteobacteria	Rhizobiales	Rhizobiaceae	Bartonella	Bartonella birtlesii	AF204274.1.1401	99.17	96.4143	4e-121	242
Bartonella-005	Bacteria	Proteobacteria	Alphaproteobacteria	Rhizobiales	Rhizobiaceae	Bartonella	Bartonella sp.	KJ361622.1.1270	98.41	100	9e-123	251
Bartonella-005	Bacteria	Proteobacteria	Alphaproteobacteria	Rhizobiales	Rhizobiaceae	Bartonella	Bartonella sp.	KJ361629.1.1270	98.41	100	9e-123	251
Bartonella-006	Bacteria	Proteobacteria	Alphaproteobacteria	Rhizobiales	Rhizobiaceae	Bartonella	Bartonella birtlesii IBS 325	AKIP01000001.6989.8458	97.99	99.2032	6e-120	249
Bartonella-006	Bacteria	Proteobacteria	Alphaproteobacteria	Rhizobiales	Rhizobiaceae	Bartonella	Bartonella birtlesii IBS 325	AKIP01000005.22519.23988	97.99	99.2032	6e-120	249
Bartonella-006	Bacteria	Proteobacteria	Alphaproteobacteria	Rhizobiales	Rhizobiaceae	Bartonella	Bartonella taylorii	Z31350.1.1405	97.99	99.2032	6e-120	249
Bartonella-006	Bacteria	Proteobacteria	Alphaproteobacteria	Rhizobiales	Rhizobiaceae	Bartonella	Bartonella birtlesii	AF204274.1.1401	97.99	99.2032	6e-120	249
Bartonella-007	Bacteria	Proteobacteria	Alphaproteobacteria	Rhizobiales	Rhizobiaceae	Bartonella	Bartonella birtlesii IBS 325	AKIP01000001.6989.8458	99.59	96.4143	9e-123	242
Bartonella-007	Bacteria	Proteobacteria	Alphaproteobacteria	Rhizobiales	Rhizobiaceae	Bartonella	Bartonella birtlesii IBS 325	AKIP01000005.22519.23988	99.59	96.4143	9e-123	242
Bartonella-007	Bacteria	Proteobacteria	Alphaproteobacteria	Rhizobiales	Rhizobiaceae	Bartonella	Bartonella taylorii	Z31350.1.1405	99.59	96.4143	9e-123	242
Bartonella-007	Bacteria	Proteobacteria	Alphaproteobacteria	Rhizobiales	Rhizobiaceae	Bartonella	Bartonella birtlesii	AF204274.1.1401	99.59	96.4143	9e-123	242
Bartonella-008	Bacteria	Proteobacteria	Alphaproteobacteria	Rhizobiales	Rhizobiaceae	Bartonella	Bartonella australis	DQ538394.1.1408	99.59	96.0159	3e-122	241
Bartonella-008	Bacteria	Proteobacteria	Alphaproteobacteria	Rhizobiales	Rhizobiaceae	Bartonella	Bartonella birtlesii IBS 325	AKIP01000001.6989.8458	99.59	96.0159	3e-122	241
Bartonella-008	Bacteria	Proteobacteria	Alphaproteobacteria	Rhizobiales	Rhizobiaceae	Bartonella	Bartonella birtlesii IBS 325	AKIP01000005.22519.23988	99.59	96.0159	3e-122	241
Bartonella-008	Bacteria	Proteobacteria	Alphaproteobacteria	Rhizobiales	Rhizobiaceae	Bartonella	Bartonella ancashensis	KC178617.1.1424	99.59	96.0159	3e-122	241
Bartonella-008	Bacteria	Proteobacteria	Alphaproteobacteria	Rhizobiales	Rhizobiaceae	Bartonella	Bartonella sp.	EU686688.1.1449	99.59	96.0159	3e-122	241
Bartonella-008	Bacteria	Proteobacteria	Alphaproteobacteria	Rhizobiales	Rhizobiaceae	Bartonella	Bartonella taylorii	Z31350.1.1405	99.59	96.0159	3e-122	241
Bartonella-008	Bacteria	Proteobacteria	Alphaproteobacteria	Rhizobiales	Rhizobiaceae	Bartonella	Bartonella sp.	X89208.1.1466	99.59	96.0159	3e-122	241
Bartonella-008	Bacteria	Proteobacteria	Alphaproteobacteria	Rhizobiales	Rhizobiaceae	Bartonella	Bartonella birtlesii	AF204274.1.1401	99.59	96.0159	3e-122	241
Bartonella-008	Bacteria	Proteobacteria	Alphaproteobacteria	Rhizobiales	Rhizobiaceae	Bartonella	Bartonella ancashensis	KP720643.1.1472	99.59	96.0159	3e-122	241
Bartonella-008	Bacteria	Proteobacteria	Alphaproteobacteria	Rhizobiales	Rhizobiaceae	Bartonella	Bartonella sp.	EF587935.1.1455	99.59	96.0159	3e-122	241
Bartonella-009	Bacteria	Proteobacteria	Alphaproteobacteria	Rhizobiales	Rhizobiaceae	Bartonella	Bartonella birtlesii IBS 325	AKIP01000001.6989.8458	100	96.4143	2e-124	242
Bartonella-009	Bacteria	Proteobacteria	Alphaproteobacteria	Rhizobiales	Rhizobiaceae	Bartonella	Bartonella birtlesii IBS 325	AKIP01000005.22519.23988	100	96.4143	2e-124	242
Bartonella-009	Bacteria	Proteobacteria	Alphaproteobacteria	Rhizobiales	Rhizobiaceae	Bartonella	Bartonella taylorii	Z31350.1.1405	100	96.4143	2e-124	242
Bartonella-009	Bacteria	Proteobacteria	Alphaproteobacteria	Rhizobiales	Rhizobiaceae	Bartonella	Bartonella birtlesii	AF204274.1.1401	100	96.4143	2e-124	242
Bartonella-010	Bacteria	Proteobacteria	Alphaproteobacteria	Rhizobiales	Rhizobiaceae	Bartonella	Bartonella sp.	KJ361622.1.1270	99.59	97.6096	2e-124	245
Bartonella-010	Bacteria	Proteobacteria	Alphaproteobacteria	Rhizobiales	Rhizobiaceae	Bartonella	Bartonella sp.	KJ361629.1.1270	99.59	97.6096	2e-124	245
Bartonella-012	Bacteria	Proteobacteria	Alphaproteobacteria	Rhizobiales	Rhizobiaceae	Bartonella	Bartonella birtlesii IBS 325	AKIP01000001.6989.8458	100	96.8127	6e-125	243
Bartonella-012	Bacteria	Proteobacteria	Alphaproteobacteria	Rhizobiales	Rhizobiaceae	Bartonella	Bartonella birtlesii IBS 325	AKIP01000005.22519.23988	100	96.8127	6e-125	243
Bartonella-012	Bacteria	Proteobacteria	Alphaproteobacteria	Rhizobiales	Rhizobiaceae	Bartonella	Bartonella taylorii	Z31350.1.1405	100	96.8127	6e-125	243
Bartonella-012	Bacteria	Proteobacteria	Alphaproteobacteria	Rhizobiales	Rhizobiaceae	Bartonella	Bartonella birtlesii	AF204274.1.1401	100	96.8127	6e-125	243
Bartonella-014	Bacteria	Proteobacteria	Alphaproteobacteria	Rhizobiales	Rhizobiaceae	Bartonella	Bartonella birtlesii IBS 325	AKIP01000001.6989.8458	99.58	94.4223	6e-120	237
Bartonella-014	Bacteria	Proteobacteria	Alphaproteobacteria	Rhizobiales	Rhizobiaceae	Bartonella	Bartonella birtlesii IBS 325	AKIP01000005.22519.23988	99.58	94.4223	6e-120	237
Bartonella-014	Bacteria	Proteobacteria	Alphaproteobacteria	Rhizobiales	Rhizobiaceae	Bartonella	Bartonella taylorii	Z31350.1.1405	99.58	94.4223	6e-120	237
Bartonella-014	Bacteria	Proteobacteria	Alphaproteobacteria	Rhizobiales	Rhizobiaceae	Bartonella	Bartonella birtlesii	AF204274.1.1401	99.58	94.4223	6e-120	237
Bartonella-018	Bacteria	Proteobacteria	Alphaproteobacteria	Rhizobiales	Rhizobiaceae	Bartonella	Bartonella sp.	KJ361622.1.1270	100	95.6175	3e-123	240
Bartonella-018	Bacteria	Proteobacteria	Alphaproteobacteria	Rhizobiales	Rhizobiaceae	Bartonella	Bartonella sp.	KJ361629.1.1270	100	95.6175	3e-123	240
Bartonella-021	Bacteria	Proteobacteria	Alphaproteobacteria	Rhizobiales	Rhizobiaceae	Bartonella	Bartonella doshiae NCTC 12862 = ATCC 700133	AILV01000014.8853.10328	98.8	100	2e-124	251
Bartonella-021	Bacteria	Proteobacteria	Alphaproteobacteria	Rhizobiales	Rhizobiaceae	Bartonella	Bartonella sp.	KJ361627.1.1270	98.8	100	2e-124	251
Bartonella-021	Bacteria	Proteobacteria	Alphaproteobacteria	Rhizobiales	Rhizobiaceae	Bartonella	Bartonella sp.	KJ361626.1.1270	98.8	100	2e-124	251
Bartonella-021	Bacteria	Proteobacteria	Alphaproteobacteria	Rhizobiales	Rhizobiaceae	Bartonella	Bartonella grahamii	Z31349.1.1423	98.8	100	2e-124	251
Bartonella-021	Bacteria	Proteobacteria	Alphaproteobacteria	Rhizobiales	Rhizobiaceae	Bartonella	Bartonella vinsonii	Z31352.1.1427	98.8	100	2e-124	251
Bartonella-021	Bacteria	Proteobacteria	Alphaproteobacteria	Rhizobiales	Rhizobiaceae	Bartonella	Bartonella doshiae	Z31351.1.1399	98.8	100	2e-124	251
Bartonella-021	Bacteria	Proteobacteria	Alphaproteobacteria	Rhizobiales	Rhizobiaceae	Bartonella	Bartonella sp.	U71322.1.1272	98.8	100	2e-124	251
Bartonella-021	Bacteria	Proteobacteria	Alphaproteobacteria	Rhizobiales	Rhizobiaceae	Bartonella	Bartonella vinsonii	L01259.1.1466	98.8	100	2e-124	251
Bartonella-021	Bacteria	Proteobacteria	Alphaproteobacteria	Rhizobiales	Rhizobiaceae	Bartonella	Bartonella grahamii as4aup	CP001562.1752751.1754243	98.8	100	2e-124	251
Bartonella-021	Bacteria	Proteobacteria	Alphaproteobacteria	Rhizobiales	Rhizobiaceae	Bartonella	Bartonella grahamii as4aup	CP001562.1897642.1899134	98.8	100	2e-124	251
Bartonella-026	Bacteria	Proteobacteria	Alphaproteobacteria	Rhizobiales	Rhizobiaceae	Bartonella	Bartonella sp.	KJ361622.1.1270	99.15	93.2271	1e-116	234
Bartonella-026	Bacteria	Proteobacteria	Alphaproteobacteria	Rhizobiales	Rhizobiaceae	Bartonella	Bartonella sp.	KJ361629.1.1270	99.15	93.2271	1e-116	234
Bartonella-028	Bacteria	Proteobacteria	Alphaproteobacteria	Rhizobiales	Rhizobiaceae	Bartonella	Bartonella doshiae NCTC 12862 = ATCC 700133	AILV01000014.8853.10328	98.8	100	2e-124	251
Bartonella-028	Bacteria	Proteobacteria	Alphaproteobacteria	Rhizobiales	Rhizobiaceae	Bartonella	Bartonella sp.	KJ361627.1.1270	98.8	100	2e-124	251
Bartonella-028	Bacteria	Proteobacteria	Alphaproteobacteria	Rhizobiales	Rhizobiaceae	Bartonella	Bartonella sp.	KJ361626.1.1270	98.8	100	2e-124	251
Bartonella-028	Bacteria	Proteobacteria	Alphaproteobacteria	Rhizobiales	Rhizobiaceae	Bartonella	Bartonella grahamii	Z31349.1.1423	98.8	100	2e-124	251
Bartonella-028	Bacteria	Proteobacteria	Alphaproteobacteria	Rhizobiales	Rhizobiaceae	Bartonella	Bartonella doshiae	Z31351.1.1399	98.8	100	2e-124	251
Bartonella-028	Bacteria	Proteobacteria	Alphaproteobacteria	Rhizobiales	Rhizobiaceae	Bartonella	Bartonella sp.	U71322.1.1272	98.8	100	2e-124	251
Bartonella-028	Bacteria	Proteobacteria	Alphaproteobacteria	Rhizobiales	Rhizobiaceae	Bartonella	Bartonella grahamii as4aup	CP001562.1752751.1754243	98.8	100	2e-124	251
Bartonella-028	Bacteria	Proteobacteria	Alphaproteobacteria	Rhizobiales	Rhizobiaceae	Bartonella	Bartonella grahamii as4aup	CP001562.1897642.1899134	98.8	100	2e-124	251
Bartonella-032	Bacteria	Proteobacteria	Alphaproteobacteria	Rhizobiales	Rhizobiaceae	Bartonella	Bartonella doshiae NCTC 12862 = ATCC 700133	AILV01000014.8853.10328	98.8	100	2e-124	251
Bartonella-032	Bacteria	Proteobacteria	Alphaproteobacteria	Rhizobiales	Rhizobiaceae	Bartonella	Bartonella sp.	KJ361627.1.1270	98.8	100	2e-124	251
Bartonella-032	Bacteria	Proteobacteria	Alphaproteobacteria	Rhizobiales	Rhizobiaceae	Bartonella	Bartonella sp.	KJ361626.1.1270	98.8	100	2e-124	251
Bartonella-032	Bacteria	Proteobacteria	Alphaproteobacteria	Rhizobiales	Rhizobiaceae	Bartonella	Bartonella grahamii	Z31349.1.1423	98.8	100	2e-124	251
Bartonella-032	Bacteria	Proteobacteria	Alphaproteobacteria	Rhizobiales	Rhizobiaceae	Bartonella	Bartonella doshiae	Z31351.1.1399	98.8	100	2e-124	251
Bartonella-032	Bacteria	Proteobacteria	Alphaproteobacteria	Rhizobiales	Rhizobiaceae	Bartonella	Bartonella sp.	U71322.1.1272	98.8	100	2e-124	251
Bartonella-032	Bacteria	Proteobacteria	Alphaproteobacteria	Rhizobiales	Rhizobiaceae	Bartonella	Bartonella grahamii as4aup	CP001562.1752751.1754243	98.8	100	2e-124	251
Bartonella-032	Bacteria	Proteobacteria	Alphaproteobacteria	Rhizobiales	Rhizobiaceae	Bartonella	Bartonella grahamii as4aup	CP001562.1897642.1899134	98.8	100	2e-124	251
Bartonella-035	Bacteria	Proteobacteria	Alphaproteobacteria	Rhizobiales	Rhizobiaceae	Bartonella	Bartonella birtlesii IBS 325	AKIP01000001.6989.8458	98.8	100	7e-124	251
Bartonella-035	Bacteria	Proteobacteria	Alphaproteobacteria	Rhizobiales	Rhizobiaceae	Bartonella	Bartonella birtlesii IBS 325	AKIP01000005.22519.23988	98.8	100	7e-124	251
Bartonella-035	Bacteria	Proteobacteria	Alphaproteobacteria	Rhizobiales	Rhizobiaceae	Bartonella	Bartonella taylorii	Z31350.1.1405	98.8	100	7e-124	251
Bartonella-035	Bacteria	Proteobacteria	Alphaproteobacteria	Rhizobiales	Rhizobiaceae	Bartonella	Bartonella birtlesii	AF204274.1.1401	98.8	100	7e-124	251
Bartonella-039	Bacteria	Proteobacteria	Alphaproteobacteria	Rhizobiales	Rhizobiaceae	Bartonella	Bartonella sp.	KJ361622.1.1270	98.41	100	9e-123	251
Bartonella-039	Bacteria	Proteobacteria	Alphaproteobacteria	Rhizobiales	Rhizobiaceae	Bartonella	Bartonella sp.	KJ361629.1.1270	98.41	100	9e-123	251
Bartonella-041	Bacteria	Proteobacteria	Alphaproteobacteria	Rhizobiales	Rhizobiaceae	Bartonella	Bartonella doshiae NCTC 12862 = ATCC 700133	AILV01000014.8853.10328	98.79	98.4064	3e-122	247
Bartonella-041	Bacteria	Proteobacteria	Alphaproteobacteria	Rhizobiales	Rhizobiaceae	Bartonella	Bartonella sp.	KJ361627.1.1270	98.79	98.4064	3e-122	247
Bartonella-041	Bacteria	Proteobacteria	Alphaproteobacteria	Rhizobiales	Rhizobiaceae	Bartonella	Bartonella sp.	KJ361626.1.1270	98.79	98.4064	3e-122	247
Bartonella-041	Bacteria	Proteobacteria	Alphaproteobacteria	Rhizobiales	Rhizobiaceae	Bartonella	Bartonella grahamii	Z31349.1.1423	98.79	98.4064	3e-122	247
Bartonella-041	Bacteria	Proteobacteria	Alphaproteobacteria	Rhizobiales	Rhizobiaceae	Bartonella	Bartonella doshiae	Z31351.1.1399	98.79	98.4064	3e-122	247
Bartonella-041	Bacteria	Proteobacteria	Alphaproteobacteria	Rhizobiales	Rhizobiaceae	Bartonella	Bartonella sp.	U71322.1.1272	98.79	98.4064	3e-122	247
Bartonella-041	Bacteria	Proteobacteria	Alphaproteobacteria	Rhizobiales	Rhizobiaceae	Bartonella	Bartonella grahamii as4aup	CP001562.1752751.1754243	98.79	98.4064	3e-122	247
Bartonella-041	Bacteria	Proteobacteria	Alphaproteobacteria	Rhizobiales	Rhizobiaceae	Bartonella	Bartonella grahamii as4aup	CP001562.1897642.1899134	98.79	98.4064	3e-122	247
Bartonella-042	Bacteria	Proteobacteria	Alphaproteobacteria	Rhizobiales	Rhizobiaceae	Bartonella	Bartonella doshiae NCTC 12862 = ATCC 700133	AILV01000014.8853.10328	99.19	98.8048	2e-124	248
Bartonella-042	Bacteria	Proteobacteria	Alphaproteobacteria	Rhizobiales	Rhizobiaceae	Bartonella	Bartonella sp.	KJ361627.1.1270	99.19	98.8048	2e-124	248
Bartonella-042	Bacteria	Proteobacteria	Alphaproteobacteria	Rhizobiales	Rhizobiaceae	Bartonella	Bartonella sp.	KJ361626.1.1270	99.19	98.8048	2e-124	248
Bartonella-042	Bacteria	Proteobacteria	Alphaproteobacteria	Rhizobiales	Rhizobiaceae	Bartonella	Bartonella grahamii	Z31349.1.1423	99.19	98.8048	2e-124	248
Bartonella-042	Bacteria	Proteobacteria	Alphaproteobacteria	Rhizobiales	Rhizobiaceae	Bartonella	Bartonella doshiae	Z31351.1.1399	99.19	98.8048	2e-124	248
Bartonella-042	Bacteria	Proteobacteria	Alphaproteobacteria	Rhizobiales	Rhizobiaceae	Bartonella	Bartonella sp.	U71322.1.1272	99.19	98.8048	2e-124	248
Bartonella-042	Bacteria	Proteobacteria	Alphaproteobacteria	Rhizobiales	Rhizobiaceae	Bartonella	Bartonella grahamii as4aup	CP001562.1752751.1754243	99.19	98.8048	2e-124	248
Bartonella-042	Bacteria	Proteobacteria	Alphaproteobacteria	Rhizobiales	Rhizobiaceae	Bartonella	Bartonella grahamii as4aup	CP001562.1897642.1899134	99.19	98.8048	2e-124	248
Bartonella-044	Bacteria	Proteobacteria	Alphaproteobacteria	Rhizobiales	Rhizobiaceae	Bartonella	Bartonella vinsonii	Z31352.1.1427	99.2	100	4e-126	251
Bartonella-044	Bacteria	Proteobacteria	Alphaproteobacteria	Rhizobiales	Rhizobiaceae	Bartonella	Bartonella vinsonii	L01259.1.1466	99.2	100	4e-126	251
Bartonella-047	Bacteria	Proteobacteria	Alphaproteobacteria	Rhizobiales	Rhizobiaceae	Bartonella	Bartonella doshiae NCTC 12862 = ATCC 700133	AILV01000014.8853.10328	99.2	99.2032	6e-125	249
Bartonella-047	Bacteria	Proteobacteria	Alphaproteobacteria	Rhizobiales	Rhizobiaceae	Bartonella	Bartonella sp.	KJ361627.1.1270	99.2	99.2032	6e-125	249
Bartonella-047	Bacteria	Proteobacteria	Alphaproteobacteria	Rhizobiales	Rhizobiaceae	Bartonella	Bartonella sp.	KJ361626.1.1270	99.2	99.2032	6e-125	249
Bartonella-047	Bacteria	Proteobacteria	Alphaproteobacteria	Rhizobiales	Rhizobiaceae	Bartonella	Bartonella grahamii	Z31349.1.1423	99.2	99.2032	6e-125	249
Bartonella-047	Bacteria	Proteobacteria	Alphaproteobacteria	Rhizobiales	Rhizobiaceae	Bartonella	Bartonella doshiae	Z31351.1.1399	99.2	99.2032	6e-125	249
Bartonella-047	Bacteria	Proteobacteria	Alphaproteobacteria	Rhizobiales	Rhizobiaceae	Bartonella	Bartonella sp.	U71322.1.1272	99.2	99.2032	6e-125	249
Bartonella-047	Bacteria	Proteobacteria	Alphaproteobacteria	Rhizobiales	Rhizobiaceae	Bartonella	Bartonella grahamii as4aup	CP001562.1752751.1754243	99.2	99.2032	6e-125	249
Bartonella-047	Bacteria	Proteobacteria	Alphaproteobacteria	Rhizobiales	Rhizobiaceae	Bartonella	Bartonella grahamii as4aup	CP001562.1897642.1899134	99.2	99.2032	6e-125	249
Bartonella-052	Bacteria	Proteobacteria	Alphaproteobacteria	Rhizobiales	Rhizobiaceae	Bartonella	Bartonella australis	DQ538394.1.1408	98.35	96.4143	9e-118	242
Bartonella-052	Bacteria	Proteobacteria	Alphaproteobacteria	Rhizobiales	Rhizobiaceae	Bartonella	Bartonella birtlesii IBS 325	AKIP01000001.6989.8458	98.35	96.4143	9e-118	242
Bartonella-052	Bacteria	Proteobacteria	Alphaproteobacteria	Rhizobiales	Rhizobiaceae	Bartonella	Bartonella birtlesii IBS 325	AKIP01000005.22519.23988	98.35	96.4143	9e-118	242
Bartonella-052	Bacteria	Proteobacteria	Alphaproteobacteria	Rhizobiales	Rhizobiaceae	Bartonella	Bartonella ancashensis	KC178617.1.1424	98.35	96.4143	9e-118	242
Bartonella-052	Bacteria	Proteobacteria	Alphaproteobacteria	Rhizobiales	Rhizobiaceae	Bartonella	Bartonella sp.	EU686688.1.1449	98.35	96.4143	9e-118	242
Bartonella-052	Bacteria	Proteobacteria	Alphaproteobacteria	Rhizobiales	Rhizobiaceae	Bartonella	Bartonella taylorii	Z31350.1.1405	98.35	96.4143	9e-118	242
Bartonella-052	Bacteria	Proteobacteria	Alphaproteobacteria	Rhizobiales	Rhizobiaceae	Bartonella	Bartonella sp.	X89208.1.1466	98.35	96.4143	9e-118	242
Bartonella-052	Bacteria	Proteobacteria	Alphaproteobacteria	Rhizobiales	Rhizobiaceae	Bartonella	Bartonella birtlesii	AF204274.1.1401	98.35	96.4143	9e-118	242
Bartonella-052	Bacteria	Proteobacteria	Alphaproteobacteria	Rhizobiales	Rhizobiaceae	Bartonella	Bartonella ancashensis	KP720643.1.1472	98.35	96.4143	9e-118	242
Bartonella-052	Bacteria	Proteobacteria	Alphaproteobacteria	Rhizobiales	Rhizobiaceae	Bartonella	Bartonella sp.	EF587935.1.1455	98.35	96.4143	9e-118	242
Bartonella-055	Bacteria	Proteobacteria	Alphaproteobacteria	Rhizobiales	Rhizobiaceae	Bartonella	Bartonella australis	DQ538394.1.1408	98.01	100	4e-121	251
Bartonella-055	Bacteria	Proteobacteria	Alphaproteobacteria	Rhizobiales	Rhizobiaceae	Bartonella	Bartonella birtlesii IBS 325	AKIP01000001.6989.8458	98.01	100	4e-121	251
Bartonella-055	Bacteria	Proteobacteria	Alphaproteobacteria	Rhizobiales	Rhizobiaceae	Bartonella	Bartonella birtlesii IBS 325	AKIP01000005.22519.23988	98.01	100	4e-121	251
Bartonella-055	Bacteria	Proteobacteria	Alphaproteobacteria	Rhizobiales	Rhizobiaceae	Bartonella	Bartonella ancashensis	KC178617.1.1424	98.01	100	4e-121	251
Bartonella-055	Bacteria	Proteobacteria	Alphaproteobacteria	Rhizobiales	Rhizobiaceae	Bartonella	Bartonella sp.	EU686688.1.1449	98.01	100	4e-121	251
Bartonella-055	Bacteria	Proteobacteria	Alphaproteobacteria	Rhizobiales	Rhizobiaceae	Bartonella	Bartonella taylorii	Z31350.1.1405	98.01	100	4e-121	251
Bartonella-055	Bacteria	Proteobacteria	Alphaproteobacteria	Rhizobiales	Rhizobiaceae	Bartonella	Bartonella sp.	X89208.1.1466	98.01	100	4e-121	251
Bartonella-055	Bacteria	Proteobacteria	Alphaproteobacteria	Rhizobiales	Rhizobiaceae	Bartonella	Bartonella rochalimae	LN624000.1.1394	98.01	100	4e-121	251
Bartonella-055	Bacteria	Proteobacteria	Alphaproteobacteria	Rhizobiales	Rhizobiaceae	Bartonella	Bartonella birtlesii	AF204274.1.1401	98.01	100	4e-121	251
Bartonella-055	Bacteria	Proteobacteria	Alphaproteobacteria	Rhizobiales	Rhizobiaceae	Bartonella	Bartonella ancashensis	KP720643.1.1472	98.01	100	4e-121	251
Bartonella-055	Bacteria	Proteobacteria	Alphaproteobacteria	Rhizobiales	Rhizobiaceae	Bartonella	Bartonella sp.	EF587935.1.1455	98.01	100	4e-121	251
Bartonella-056	Bacteria	Proteobacteria	Alphaproteobacteria	Rhizobiales	Rhizobiaceae	Bartonella	Bartonella doshiae NCTC 12862 = ATCC 700133	AILV01000014.8853.10328	98.41	100	9e-123	251
Bartonella-056	Bacteria	Proteobacteria	Alphaproteobacteria	Rhizobiales	Rhizobiaceae	Bartonella	Bartonella sp.	KJ361627.1.1270	98.41	100	9e-123	251
Bartonella-056	Bacteria	Proteobacteria	Alphaproteobacteria	Rhizobiales	Rhizobiaceae	Bartonella	Bartonella sp.	KJ361626.1.1270	98.41	100	9e-123	251
Bartonella-056	Bacteria	Proteobacteria	Alphaproteobacteria	Rhizobiales	Rhizobiaceae	Bartonella	Bartonella grahamii	Z31349.1.1423	98.41	100	9e-123	251
Bartonella-056	Bacteria	Proteobacteria	Alphaproteobacteria	Rhizobiales	Rhizobiaceae	Bartonella	Bartonella doshiae	Z31351.1.1399	98.41	100	9e-123	251
Bartonella-056	Bacteria	Proteobacteria	Alphaproteobacteria	Rhizobiales	Rhizobiaceae	Bartonella	Bartonella sp.	U71322.1.1272	98.41	100	9e-123	251
Bartonella-056	Bacteria	Proteobacteria	Alphaproteobacteria	Rhizobiales	Rhizobiaceae	Bartonella	Bartonella grahamii as4aup	CP001562.1752751.1754243	98.41	100	9e-123	251
Bartonella-056	Bacteria	Proteobacteria	Alphaproteobacteria	Rhizobiales	Rhizobiaceae	Bartonella	Bartonella grahamii as4aup	CP001562.1897642.1899134	98.41	100	9e-123	251
Bartonella-057	Bacteria	Proteobacteria	Alphaproteobacteria	Rhizobiales	Rhizobiaceae	Bartonella	Bartonella doshiae NCTC 12862 = ATCC 700133	AILV01000014.8853.10328	98.41	100	9e-123	251
Bartonella-057	Bacteria	Proteobacteria	Alphaproteobacteria	Rhizobiales	Rhizobiaceae	Bartonella	Bartonella sp.	KJ361627.1.1270	98.41	100	9e-123	251
Bartonella-057	Bacteria	Proteobacteria	Alphaproteobacteria	Rhizobiales	Rhizobiaceae	Bartonella	Bartonella sp.	KJ361626.1.1270	98.41	100	9e-123	251
Bartonella-057	Bacteria	Proteobacteria	Alphaproteobacteria	Rhizobiales	Rhizobiaceae	Bartonella	Bartonella grahamii	Z31349.1.1423	98.41	100	9e-123	251
Bartonella-057	Bacteria	Proteobacteria	Alphaproteobacteria	Rhizobiales	Rhizobiaceae	Bartonella	Bartonella doshiae	Z31351.1.1399	98.41	100	9e-123	251
Bartonella-057	Bacteria	Proteobacteria	Alphaproteobacteria	Rhizobiales	Rhizobiaceae	Bartonella	Bartonella sp.	U71322.1.1272	98.41	100	9e-123	251
Bartonella-057	Bacteria	Proteobacteria	Alphaproteobacteria	Rhizobiales	Rhizobiaceae	Bartonella	Bartonella grahamii as4aup	CP001562.1752751.1754243	98.41	100	9e-123	251
Bartonella-057	Bacteria	Proteobacteria	Alphaproteobacteria	Rhizobiales	Rhizobiaceae	Bartonella	Bartonella grahamii as4aup	CP001562.1897642.1899134	98.41	100	9e-123	251
Bartonella-058	Bacteria	Proteobacteria	Alphaproteobacteria	Rhizobiales	Rhizobiaceae	Bartonella	Bartonella sp.	KJ361622.1.1270	98.78	98	4e-121	246
Bartonella-058	Bacteria	Proteobacteria	Alphaproteobacteria	Rhizobiales	Rhizobiaceae	Bartonella	Bartonella sp.	KJ361629.1.1270	98.78	98	4e-121	246
Bartonella-059	Bacteria	Proteobacteria	Alphaproteobacteria	Rhizobiales	Rhizobiaceae	Bartonella	Bartonella doshiae NCTC 12862 = ATCC 700133	AILV01000014.8853.10328	98.01	100	2e-120	251
Bartonella-059	Bacteria	Proteobacteria	Alphaproteobacteria	Rhizobiales	Rhizobiaceae	Bartonella	Bartonella sp.	KJ361627.1.1270	98.01	100	2e-120	251
Bartonella-059	Bacteria	Proteobacteria	Alphaproteobacteria	Rhizobiales	Rhizobiaceae	Bartonella	Bartonella sp.	KJ361626.1.1270	98.01	100	2e-120	251
Bartonella-059	Bacteria	Proteobacteria	Alphaproteobacteria	Rhizobiales	Rhizobiaceae	Bartonella	Bartonella grahamii	Z31349.1.1423	98.01	100	2e-120	251
Bartonella-059	Bacteria	Proteobacteria	Alphaproteobacteria	Rhizobiales	Rhizobiaceae	Bartonella	Bartonella doshiae	Z31351.1.1399	98.01	100	2e-120	251
Bartonella-059	Bacteria	Proteobacteria	Alphaproteobacteria	Rhizobiales	Rhizobiaceae	Bartonella	Bartonella sp.	U71322.1.1272	98.01	100	2e-120	251
Bartonella-059	Bacteria	Proteobacteria	Alphaproteobacteria	Rhizobiales	Rhizobiaceae	Bartonella	Bartonella grahamii as4aup	CP001562.1752751.1754243	98.01	100	2e-120	251
Bartonella-059	Bacteria	Proteobacteria	Alphaproteobacteria	Rhizobiales	Rhizobiaceae	Bartonella	Bartonella grahamii as4aup	CP001562.1897642.1899134	98.01	100	2e-120	251
Bartonella-060	Bacteria	Proteobacteria	Alphaproteobacteria	Rhizobiales	Rhizobiaceae	Bartonella	Bartonella birtlesii IBS 325	AKIP01000001.6989.8458	98.41	100	3e-122	251
Bartonella-060	Bacteria	Proteobacteria	Alphaproteobacteria	Rhizobiales	Rhizobiaceae	Bartonella	Bartonella birtlesii IBS 325	AKIP01000005.22519.23988	98.41	100	3e-122	251
Bartonella-060	Bacteria	Proteobacteria	Alphaproteobacteria	Rhizobiales	Rhizobiaceae	Bartonella	Bartonella taylorii	Z31350.1.1405	98.41	100	3e-122	251
Bartonella-060	Bacteria	Proteobacteria	Alphaproteobacteria	Rhizobiales	Rhizobiaceae	Bartonella	Bartonella birtlesii	AF204274.1.1401	98.41	100	3e-122	251
Bartonella-063	Bacteria	Proteobacteria	Alphaproteobacteria	Rhizobiales	Rhizobiaceae	Bartonella	Bartonella birtlesii IBS 325	AKIP01000001.6989.8458	97.61	100	2e-119	251
Bartonella-063	Bacteria	Proteobacteria	Alphaproteobacteria	Rhizobiales	Rhizobiaceae	Bartonella	Bartonella birtlesii IBS 325	AKIP01000005.22519.23988	97.61	100	2e-119	251
Bartonella-063	Bacteria	Proteobacteria	Alphaproteobacteria	Rhizobiales	Rhizobiaceae	Bartonella	Bartonella ancashensis	KC178617.1.1424	97.61	100	2e-119	251
Bartonella-063	Bacteria	Proteobacteria	Alphaproteobacteria	Rhizobiales	Rhizobiaceae	Bartonella	Bartonella taylorii	Z31350.1.1405	97.61	100	2e-119	251
Bartonella-063	Bacteria	Proteobacteria	Alphaproteobacteria	Rhizobiales	Rhizobiaceae	Bartonella	Bartonella birtlesii	AF204274.1.1401	97.61	100	2e-119	251
Bartonella-063	Bacteria	Proteobacteria	Alphaproteobacteria	Rhizobiales	Rhizobiaceae	Bartonella	Bartonella ancashensis	KP720643.1.1472	97.61	100	2e-119	251
Bartonella-066	Bacteria	Proteobacteria	Alphaproteobacteria	Rhizobiales	Rhizobiaceae	Bartonella	Bartonella sp.	KJ361622.1.1270	98.01	100	4e-121	251
Bartonella-066	Bacteria	Proteobacteria	Alphaproteobacteria	Rhizobiales	Rhizobiaceae	Bartonella	Bartonella sp.	KJ361629.1.1270	98.01	100	4e-121	251
Bartonella-067	Bacteria	Proteobacteria	Alphaproteobacteria	Rhizobiales	Rhizobiaceae	Bartonella	Bartonella bacilliformis INS	AMQK01000004.30012.31507	98.01	100	4e-121	251
Bartonella-067	Bacteria	Proteobacteria	Alphaproteobacteria	Rhizobiales	Rhizobiaceae	Bartonella	Bartonella birtlesii IBS 325	AKIP01000001.6989.8458	98.01	100	4e-121	251
Bartonella-067	Bacteria	Proteobacteria	Alphaproteobacteria	Rhizobiales	Rhizobiaceae	Bartonella	Bartonella sp.	KJ361622.1.1270	98.01	100	4e-121	251
Bartonella-067	Bacteria	Proteobacteria	Alphaproteobacteria	Rhizobiales	Rhizobiaceae	Bartonella	Bartonella birtlesii IBS 325	AKIP01000005.22519.23988	98.01	100	4e-121	251
Bartonella-067	Bacteria	Proteobacteria	Alphaproteobacteria	Rhizobiales	Rhizobiaceae	Bartonella	Bartonella sp.	KJ361629.1.1270	98.01	100	4e-121	251
Bartonella-067	Bacteria	Proteobacteria	Alphaproteobacteria	Rhizobiales	Rhizobiaceae	Bartonella	Bartonella taylorii	Z31350.1.1405	98.01	100	4e-121	251
Bartonella-067	Bacteria	Proteobacteria	Alphaproteobacteria	Rhizobiales	Rhizobiaceae	Bartonella	Bartonella bacilliformis	M65249.1.1471	98.01	100	4e-121	251
Bartonella-067	Bacteria	Proteobacteria	Alphaproteobacteria	Rhizobiales	Rhizobiaceae	Bartonella	Bartonella bacilliformis	LN624028.1.1460	98.01	100	4e-121	251
Bartonella-067	Bacteria	Proteobacteria	Alphaproteobacteria	Rhizobiales	Rhizobiaceae	Bartonella	Bartonella bacilliformis	LN624026.1.1460	98.01	100	4e-121	251
Bartonella-067	Bacteria	Proteobacteria	Alphaproteobacteria	Rhizobiales	Rhizobiaceae	Bartonella	Bartonella birtlesii	AF204274.1.1401	98.01	100	4e-121	251
Bartonella-067	Bacteria	Proteobacteria	Alphaproteobacteria	Rhizobiales	Rhizobiaceae	Bartonella	Bartonella bacilliformis KC583	CP000524.251900.253371	98.01	100	4e-121	251
Bartonella-067	Bacteria	Proteobacteria	Alphaproteobacteria	Rhizobiales	Rhizobiaceae	Bartonella	Bartonella bacilliformis KC583	CP000524.1112421.1113892	98.01	100	4e-121	251
Bartonella-068	Bacteria	Proteobacteria	Alphaproteobacteria	Rhizobiales	Rhizobiaceae	Bartonella	Bartonella birtlesii IBS 325	AKIP01000001.6989.8458	97.21	100	9e-118	251
Bartonella-068	Bacteria	Proteobacteria	Alphaproteobacteria	Rhizobiales	Rhizobiaceae	Bartonella	Bartonella birtlesii IBS 325	AKIP01000005.22519.23988	97.21	100	9e-118	251
Bartonella-068	Bacteria	Proteobacteria	Alphaproteobacteria	Rhizobiales	Rhizobiaceae	Bartonella	Bartonella taylorii	Z31350.1.1405	97.21	100	9e-118	251
Bartonella-068	Bacteria	Proteobacteria	Alphaproteobacteria	Rhizobiales	Rhizobiaceae	Bartonella	Bartonella birtlesii	AF204274.1.1401	97.21	100	9e-118	251
Bartonella-075	Bacteria	Proteobacteria	Alphaproteobacteria	Rhizobiales	Rhizobiaceae	Bartonella	Bartonella sp.	KJ361622.1.1270	98.01	100	4e-121	251
Bartonella-075	Bacteria	Proteobacteria	Alphaproteobacteria	Rhizobiales	Rhizobiaceae	Bartonella	Bartonella sp.	KJ361629.1.1270	98.01	100	4e-121	251
Bartonella-076	Bacteria	Proteobacteria	Alphaproteobacteria	Rhizobiales	Rhizobiaceae	Bartonella	Bartonella sp.	KJ361622.1.1270	98.41	100	9e-123	251
Bartonella-076	Bacteria	Proteobacteria	Alphaproteobacteria	Rhizobiales	Rhizobiaceae	Bartonella	Bartonella sp.	KJ361629.1.1270	98.41	100	9e-123	251
Bartonella-079	Bacteria	Proteobacteria	Alphaproteobacteria	Rhizobiales	Rhizobiaceae	Bartonella	Bartonella sp.	KJ361622.1.1270	98.41	100	9e-123	251
Bartonella-079	Bacteria	Proteobacteria	Alphaproteobacteria	Rhizobiales	Rhizobiaceae	Bartonella	Bartonella sp.	KJ361629.1.1270	98.41	100	9e-123	251
Bartonella-084	Bacteria	Proteobacteria	Alphaproteobacteria	Rhizobiales	Rhizobiaceae	Bartonella	Bartonella sp.	KJ361622.1.1270	98.01	100	4e-121	251
Bartonella-084	Bacteria	Proteobacteria	Alphaproteobacteria	Rhizobiales	Rhizobiaceae	Bartonella	Bartonella sp.	KJ361629.1.1270	98.01	100	4e-121	251
Bartonella-087	Bacteria	Proteobacteria	Alphaproteobacteria	Rhizobiales	Rhizobiaceae	Bartonella	Bartonella australis	DQ538394.1.1408	98.01	100	4e-121	251
Bartonella-087	Bacteria	Proteobacteria	Alphaproteobacteria	Rhizobiales	Rhizobiaceae	Bartonella	Bartonella birtlesii IBS 325	AKIP01000001.6989.8458	98.01	100	4e-121	251
Bartonella-087	Bacteria	Proteobacteria	Alphaproteobacteria	Rhizobiales	Rhizobiaceae	Bartonella	Bartonella birtlesii IBS 325	AKIP01000005.22519.23988	98.01	100	4e-121	251
Bartonella-087	Bacteria	Proteobacteria	Alphaproteobacteria	Rhizobiales	Rhizobiaceae	Bartonella	Bartonella ancashensis	KC178617.1.1424	98.01	100	4e-121	251
Bartonella-087	Bacteria	Proteobacteria	Alphaproteobacteria	Rhizobiales	Rhizobiaceae	Bartonella	Bartonella sp.	EU686688.1.1449	98.01	100	4e-121	251
Bartonella-087	Bacteria	Proteobacteria	Alphaproteobacteria	Rhizobiales	Rhizobiaceae	Bartonella	Bartonella taylorii	Z31350.1.1405	98.01	100	4e-121	251
Bartonella-087	Bacteria	Proteobacteria	Alphaproteobacteria	Rhizobiales	Rhizobiaceae	Bartonella	Bartonella sp.	X89208.1.1466	98.01	100	4e-121	251
Bartonella-087	Bacteria	Proteobacteria	Alphaproteobacteria	Rhizobiales	Rhizobiaceae	Bartonella	Bartonella birtlesii	AF204274.1.1401	98.01	100	4e-121	251
Bartonella-087	Bacteria	Proteobacteria	Alphaproteobacteria	Rhizobiales	Rhizobiaceae	Bartonella	Bartonella ancashensis	KP720643.1.1472	98.01	100	4e-121	251
Bartonella-087	Bacteria	Proteobacteria	Alphaproteobacteria	Rhizobiales	Rhizobiaceae	Bartonella	Bartonella sp.	EF587935.1.1455	98.01	100	4e-121	251
Bartonella-088	Bacteria	Proteobacteria	Alphaproteobacteria	Rhizobiales	Rhizobiaceae	Bartonella	Bartonella sp.	KJ361622.1.1270	98.41	100	9e-123	251
Bartonella-088	Bacteria	Proteobacteria	Alphaproteobacteria	Rhizobiales	Rhizobiaceae	Bartonella	Bartonella sp.	KJ361629.1.1270	98.41	100	9e-123	251
Bartonella-090	Bacteria	Proteobacteria	Alphaproteobacteria	Rhizobiales	Rhizobiaceae	Bartonella	Bartonella sp.	KJ361622.1.1270	98.41	100	9e-123	251
Bartonella-090	Bacteria	Proteobacteria	Alphaproteobacteria	Rhizobiales	Rhizobiaceae	Bartonella	Bartonella sp.	KJ361629.1.1270	98.41	100	9e-123	251
Bordetella-001	Bacteria	Proteobacteria	Gammaproteobacteria	Betaproteobacteriales	Burkholderiaceae	Bordetella	Bordetella petrii J49	JAEJ01000062.3470.4980	100	100	2e-129	251
Bordetella-001	Bacteria	Proteobacteria	Gammaproteobacteria	Betaproteobacteriales	Burkholderiaceae	Bordetella	Achromobacter sp.	LHSJ01000019.33055.34596	100	100	2e-129	251
Bordetella-001	Bacteria	Proteobacteria	Gammaproteobacteria	Betaproteobacteriales	Burkholderiaceae	Bordetella	unknown species	JF429198.1.1494	100	100	2e-129	251
Bordetella-001	Bacteria	Proteobacteria	Gammaproteobacteria	Betaproteobacteriales	Burkholderiaceae	Bordetella	Bordetella parapertussis	LRII01000001.466275.467816	100	100	2e-129	251
Bordetella-001	Bacteria	Proteobacteria	Gammaproteobacteria	Betaproteobacteriales	Burkholderiaceae	Bordetella	Bordetella parapertussis	LRII01000001.1207194.1208735	100	100	2e-129	251
Bordetella-001	Bacteria	Proteobacteria	Gammaproteobacteria	Betaproteobacteriales	Burkholderiaceae	Bordetella	Bordetella sp.	DQ152014.1.1391	100	100	2e-129	251
Bordetella-001	Bacteria	Proteobacteria	Gammaproteobacteria	Betaproteobacteriales	Burkholderiaceae	Bordetella	Bordetella genomosp. 6	CP021107.813813.815354	100	100	2e-129	251
Bordetella-001	Bacteria	Proteobacteria	Gammaproteobacteria	Betaproteobacteriales	Burkholderiaceae	Bordetella	Bordetella genomosp. 6	CP021107.3223996.3225537	100	100	2e-129	251
Bordetella-001	Bacteria	Proteobacteria	Gammaproteobacteria	Betaproteobacteriales	Burkholderiaceae	Bordetella	Bordetella bronchiseptica	CP016431.4232931.4234472	100	100	2e-129	251
Bordetella-001	Bacteria	Proteobacteria	Gammaproteobacteria	Betaproteobacteriales	Burkholderiaceae	Bordetella	Bordetella parapertussis	FJ969842.1.1432	100	100	2e-129	251
Bordetella-001	Bacteria	Proteobacteria	Gammaproteobacteria	Betaproteobacteriales	Burkholderiaceae	Bordetella	Bordetella parapertussis	CP016342.4078235.4079776	100	100	2e-129	251
Bordetella-001	Bacteria	Proteobacteria	Gammaproteobacteria	Betaproteobacteriales	Burkholderiaceae	Bordetella	Bordetella bronchiseptica	CP016431.3429416.3430957	100	100	2e-129	251
Bordetella-001	Bacteria	Proteobacteria	Gammaproteobacteria	Betaproteobacteriales	Burkholderiaceae	Bordetella	Bordetella sp.	KM079614.1.1417	100	100	2e-129	251
Bordetella-001	Bacteria	Proteobacteria	Gammaproteobacteria	Betaproteobacteriales	Burkholderiaceae	Bordetella	Bordetella bronchiseptica	EU643522.1.1368	100	100	2e-129	251
Bordetella-001	Bacteria	Proteobacteria	Gammaproteobacteria	Betaproteobacteriales	Burkholderiaceae	Bordetella	Bordetella bronchiseptica	U04948.1.1464	100	100	2e-129	251
Bordetella-001	Bacteria	Proteobacteria	Gammaproteobacteria	Betaproteobacteriales	Burkholderiaceae	Bordetella	Bordetella bronchiseptica	LT223643.1.1494	100	100	2e-129	251
Bordetella-001	Bacteria	Proteobacteria	Gammaproteobacteria	Betaproteobacteriales	Burkholderiaceae	Bordetella	Bordetella parapertussis	U04949.1.1464	100	100	2e-129	251
Bordetella-001	Bacteria	Proteobacteria	Gammaproteobacteria	Betaproteobacteriales	Burkholderiaceae	Bordetella	Bordetella bronchiseptica	AP014582.1908657.1910190	100	100	2e-129	251
Bordetella-001	Bacteria	Proteobacteria	Gammaproteobacteria	Betaproteobacteriales	Burkholderiaceae	Bordetella	Bordetella bronchiseptica	AP014582.3509209.3510742	100	100	2e-129	251
Bordetella-001	Bacteria	Proteobacteria	Gammaproteobacteria	Betaproteobacteriales	Burkholderiaceae	Bordetella	Bordetella bronchiseptica	AJ278452.1.1523	100	100	2e-129	251
Bordetella-001	Bacteria	Proteobacteria	Gammaproteobacteria	Betaproteobacteriales	Burkholderiaceae	Bordetella	Bordetella parapertussis	AJ278450.1.1523	100	100	2e-129	251
Bordetella-001	Bacteria	Proteobacteria	Gammaproteobacteria	Betaproteobacteriales	Burkholderiaceae	Bordetella	Bordetella petrii	AJ249861.1.1496	100	100	2e-129	251
Bordetella-001	Bacteria	Proteobacteria	Gammaproteobacteria	Betaproteobacteriales	Burkholderiaceae	Bordetella	Bordetella bronchiseptica	AB680479.1.1456	100	100	2e-129	251
Bordetella-001	Bacteria	Proteobacteria	Gammaproteobacteria	Betaproteobacteriales	Burkholderiaceae	Bordetella	unknown species	GX660041.1.1485	100	100	2e-129	251
Bordetella-001	Bacteria	Proteobacteria	Gammaproteobacteria	Betaproteobacteriales	Burkholderiaceae	Bordetella	Bordetella bronchiseptica MO149	HE965807.3458949.3460480	100	100	2e-129	251
Bordetella-001	Bacteria	Proteobacteria	Gammaproteobacteria	Betaproteobacteriales	Burkholderiaceae	Bordetella	Bordetella bronchiseptica MO149	HE965807.4267007.4268538	100	100	2e-129	251
Bordetella-001	Bacteria	Proteobacteria	Gammaproteobacteria	Betaproteobacteriales	Burkholderiaceae	Bordetella	Bordetella bronchiseptica 253	HE965806.4514910.4516441	100	100	2e-129	251
Bordetella-001	Bacteria	Proteobacteria	Gammaproteobacteria	Betaproteobacteriales	Burkholderiaceae	Bordetella	Bordetella parapertussis Bpp5	HE965803.998632.1000166	100	100	2e-129	251
Bordetella-001	Bacteria	Proteobacteria	Gammaproteobacteria	Betaproteobacteriales	Burkholderiaceae	Bordetella	Bordetella parapertussis Bpp5	HE965803.1704687.1706220	100	100	2e-129	251
Bordetella-001	Bacteria	Proteobacteria	Gammaproteobacteria	Betaproteobacteriales	Burkholderiaceae	Bordetella	unknown species	JQ337610.1.1395	100	100	2e-129	251
Bordetella-001	Bacteria	Proteobacteria	Gammaproteobacteria	Betaproteobacteriales	Burkholderiaceae	Bordetella	Bordetella bronchiseptica MO149	HE965807.1906578.1908109	100	100	2e-129	251
Bordetella-001	Bacteria	Proteobacteria	Gammaproteobacteria	Betaproteobacteriales	Burkholderiaceae	Bordetella	Bordetella bronchiseptica 253	HE965806.1782972.1784503	100	100	2e-129	251
Bordetella-001	Bacteria	Proteobacteria	Gammaproteobacteria	Betaproteobacteriales	Burkholderiaceae	Bordetella	Bordetella parapertussis Bpp5	HE965803.1888803.1890336	100	100	2e-129	251
Bordetella-001	Bacteria	Proteobacteria	Gammaproteobacteria	Betaproteobacteriales	Burkholderiaceae	Bordetella	Bordetella bronchiseptica 253	HE965806.1276708.1278239	100	100	2e-129	251
Bordetella-001	Bacteria	Proteobacteria	Gammaproteobacteria	Betaproteobacteriales	Burkholderiaceae	GKS98 freshwater group	Alcaligenaceae bacterium OTU 56	KT887980.1.1339	100	100	2e-129	251
Bordetella-001	Bacteria	Proteobacteria	Gammaproteobacteria	Betaproteobacteriales	Burkholderiaceae	Bordetella	Bordetella bronchiseptica	KF601902.1.1376	100	100	2e-129	251
Bordetella-001	Bacteria	Proteobacteria	Gammaproteobacteria	Betaproteobacteriales	Burkholderiaceae	Bordetella	Bordetella bronchiseptica	KF601903.1.1376	100	100	2e-129	251
Bordetella-001	Bacteria	Proteobacteria	Gammaproteobacteria	Betaproteobacteriales	Burkholderiaceae	Bordetella	Bordetella sp.	EU082168.1.1419	100	100	2e-129	251
Bordetella-001	Bacteria	Proteobacteria	Gammaproteobacteria	Betaproteobacteriales	Burkholderiaceae	Bordetella	Bordetella sp.	EU082152.1.1410	100	100	2e-129	251
Bordetella-001	Bacteria	Proteobacteria	Gammaproteobacteria	Betaproteobacteriales	Burkholderiaceae	Bordetella	Bordetella sp.	EU082141.1.1416	100	100	2e-129	251
Bordetella-001	Bacteria	Proteobacteria	Gammaproteobacteria	Betaproteobacteriales	Burkholderiaceae	Bordetella	Bordetella sp.	EU082143.1.1432	100	100	2e-129	251
Bordetella-001	Bacteria	Proteobacteria	Gammaproteobacteria	Betaproteobacteriales	Burkholderiaceae	Bordetella	Bordetella sp.	EU082150.1.1416	100	100	2e-129	251
Bordetella-001	Bacteria	Proteobacteria	Gammaproteobacteria	Betaproteobacteriales	Burkholderiaceae	Bordetella	Bordetella genomosp. 6	EU082134.1.1376	100	100	2e-129	251
Bordetella-001	Bacteria	Proteobacteria	Gammaproteobacteria	Betaproteobacteriales	Burkholderiaceae	Bordetella	Bordetella parapertussis	BX640428.97283.98814	100	100	2e-129	251
Bordetella-001	Bacteria	Proteobacteria	Gammaproteobacteria	Betaproteobacteriales	Burkholderiaceae	Bordetella	Bordetella bronchiseptica	BX640447.139304.140835	100	100	2e-129	251
Bordetella-001	Bacteria	Proteobacteria	Gammaproteobacteria	Betaproteobacteriales	Burkholderiaceae	Bordetella	Bordetella bronchiseptica	BX640449.306864.308395	100	100	2e-129	251
Bordetella-001	Bacteria	Proteobacteria	Gammaproteobacteria	Betaproteobacteriales	Burkholderiaceae	Bordetella	Bordetella parapertussis	BX640434.250755.252286	100	100	2e-129	251
Bordetella-001	Bacteria	Proteobacteria	Gammaproteobacteria	Betaproteobacteriales	Burkholderiaceae	Bordetella	Bordetella bronchiseptica	BX640442.233547.235078	100	100	2e-129	251
Bordetella-001	Bacteria	Proteobacteria	Gammaproteobacteria	Betaproteobacteriales	Burkholderiaceae	Bordetella	Bordetella parapertussis	BX640430.145573.147104	100	100	2e-129	251
Bordetella-002	Bacteria	Proteobacteria	Gammaproteobacteria	Betaproteobacteriales	Burkholderiaceae	Bordetella	unknown species	LN562249.1.1363	98.8	100	2e-124	251
Bordetella-002	Bacteria	Proteobacteria	Gammaproteobacteria	Betaproteobacteriales	Burkholderiaceae	Bordetella	unknown species	LN562237.1.1365	98.8	100	2e-124	251
Bordetella-002	Bacteria	Proteobacteria	Gammaproteobacteria	Betaproteobacteriales	Burkholderiaceae	Bordetella	unknown species	LN562223.1.1366	98.8	100	2e-124	251
Bordetella-002	Bacteria	Proteobacteria	Gammaproteobacteria	Betaproteobacteriales	Burkholderiaceae	Bordetella	unknown species	LN562215.1.1366	98.8	100	2e-124	251
Bordetella-002	Bacteria	Proteobacteria	Gammaproteobacteria	Betaproteobacteriales	Burkholderiaceae	Bordetella	unknown species	LN562224.1.1366	98.8	100	2e-124	251
Bordetella-002	Bacteria	Proteobacteria	Gammaproteobacteria	Betaproteobacteriales	Burkholderiaceae	Bordetella	unknown species	LN560756.1.1366	98.8	100	2e-124	251
Bordetella-002	Bacteria	Proteobacteria	Gammaproteobacteria	Betaproteobacteriales	Burkholderiaceae	Bordetella	unknown species	LN563105.1.1362	98.8	100	2e-124	251
Bordetella-002	Bacteria	Proteobacteria	Gammaproteobacteria	Betaproteobacteriales	Burkholderiaceae	Bordetella	unknown species	LN562227.1.1364	98.8	100	2e-124	251
Bordetella-002	Bacteria	Proteobacteria	Gammaproteobacteria	Betaproteobacteriales	Burkholderiaceae	Bordetella	unknown species	LN562220.1.1363	98.8	100	2e-124	251
Bordetella-002	Bacteria	Proteobacteria	Gammaproteobacteria	Betaproteobacteriales	Burkholderiaceae	Bordetella	unknown species	LN562201.1.1364	98.8	100	2e-124	251
Bordetella-002	Bacteria	Proteobacteria	Gammaproteobacteria	Betaproteobacteriales	Burkholderiaceae	Bordetella	unknown species	LN562225.1.1365	98.8	100	2e-124	251
Bordetella-002	Bacteria	Proteobacteria	Gammaproteobacteria	Betaproteobacteriales	Burkholderiaceae	Bordetella	Bordetella petrii J51	JAEP01000030.43.1553	98.8	100	2e-124	251
Bordetella-002	Bacteria	Proteobacteria	Gammaproteobacteria	Betaproteobacteriales	Burkholderiaceae	Bordetella	unknown species	EU769148.1.1492	98.8	100	2e-124	251
Bordetella-002	Bacteria	Proteobacteria	Gammaproteobacteria	Betaproteobacteriales	Burkholderiaceae	Bordetella	unknown species	LN563113.1.1369	98.8	100	2e-124	251
Bordetella-002	Bacteria	Proteobacteria	Gammaproteobacteria	Betaproteobacteriales	Burkholderiaceae	Bordetella	unknown species	LN562265.1.1368	98.8	100	2e-124	251
Bordetella-002	Bacteria	Proteobacteria	Gammaproteobacteria	Betaproteobacteriales	Burkholderiaceae	Bordetella	unknown species	LN562247.1.1365	98.8	100	2e-124	251
Bordetella-002	Bacteria	Proteobacteria	Gammaproteobacteria	Betaproteobacteriales	Burkholderiaceae	Bordetella	unknown species	LN562233.1.1363	98.8	100	2e-124	251
Bordetella-002	Bacteria	Proteobacteria	Gammaproteobacteria	Betaproteobacteriales	Burkholderiaceae	Bordetella	unknown species	LN562230.1.1366	98.8	100	2e-124	251
Bordetella-002	Bacteria	Proteobacteria	Gammaproteobacteria	Betaproteobacteriales	Burkholderiaceae	Bordetella	unknown species	LN562221.1.1364	98.8	100	2e-124	251
Bordetella-002	Bacteria	Proteobacteria	Gammaproteobacteria	Betaproteobacteriales	Burkholderiaceae	Bordetella	unknown species	LN562228.1.1363	98.8	100	2e-124	251
Bordetella-002	Bacteria	Proteobacteria	Gammaproteobacteria	Betaproteobacteriales	Burkholderiaceae	Bordetella	unknown species	LN562210.1.1365	98.8	100	2e-124	251
Bordetella-002	Bacteria	Proteobacteria	Gammaproteobacteria	Betaproteobacteriales	Burkholderiaceae	Bordetella	unknown species	LN562202.1.1364	98.8	100	2e-124	251
Bordetella-002	Bacteria	Proteobacteria	Gammaproteobacteria	Betaproteobacteriales	Burkholderiaceae	Bordetella	unknown species	LN563104.1.1365	98.8	100	2e-124	251
Bordetella-002	Bacteria	Proteobacteria	Gammaproteobacteria	Betaproteobacteriales	Burkholderiaceae	Bordetella	unknown species	LN562241.1.1364	98.8	100	2e-124	251
Bordetella-002	Bacteria	Proteobacteria	Gammaproteobacteria	Betaproteobacteriales	Burkholderiaceae	Bordetella	unknown species	LN562226.1.1364	98.8	100	2e-124	251
Bordetella-002	Bacteria	Proteobacteria	Gammaproteobacteria	Betaproteobacteriales	Burkholderiaceae	Bordetella	unknown species	LN562218.1.1364	98.8	100	2e-124	251
Bordetella-002	Bacteria	Proteobacteria	Gammaproteobacteria	Betaproteobacteriales	Burkholderiaceae	Bordetella	unknown species	LN562206.1.1366	98.8	100	2e-124	251
Bordetella-002	Bacteria	Proteobacteria	Gammaproteobacteria	Betaproteobacteriales	Burkholderiaceae	Bordetella	unknown species	LN562200.1.1365	98.8	100	2e-124	251
Bordetella-002	Bacteria	Proteobacteria	Gammaproteobacteria	Betaproteobacteriales	Burkholderiaceae	Bordetella	unknown species	LN562234.1.1365	98.8	100	2e-124	251
Bordetella-002	Bacteria	Proteobacteria	Gammaproteobacteria	Betaproteobacteriales	Burkholderiaceae	Bordetella	unknown species	LN562231.1.1366	98.8	100	2e-124	251
Bordetella-002	Bacteria	Proteobacteria	Gammaproteobacteria	Betaproteobacteriales	Burkholderiaceae	Bordetella	unknown species	LN562222.1.1365	98.8	100	2e-124	251
Bordetella-002	Bacteria	Proteobacteria	Gammaproteobacteria	Betaproteobacteriales	Burkholderiaceae	Bordetella	Bordetella sp.	DQ288113.1.1430	98.8	100	2e-124	251
Bordetella-002	Bacteria	Proteobacteria	Gammaproteobacteria	Betaproteobacteriales	Burkholderiaceae	Bordetella	Bordetella sp.	DQ132877.1.1495	98.8	100	2e-124	251
Bordetella-002	Bacteria	Proteobacteria	Gammaproteobacteria	Betaproteobacteriales	Burkholderiaceae	Bordetella	Bordetella sp.	DQ453689.1.1527	98.8	100	2e-124	251
Bordetella-002	Bacteria	Proteobacteria	Gammaproteobacteria	Betaproteobacteriales	Burkholderiaceae	Bordetella	unknown species	JF113692.1.1352	98.8	100	2e-124	251
Bordetella-002	Bacteria	Proteobacteria	Gammaproteobacteria	Betaproteobacteriales	Burkholderiaceae	Bordetella	Bordetella sp.	ARNH01000003.2045489.2046999	98.8	100	2e-124	251
Bordetella-002	Bacteria	Proteobacteria	Gammaproteobacteria	Betaproteobacteriales	Burkholderiaceae	Bordetella	Bordetella sp.	ARNH01000001.751094.752604	98.8	100	2e-124	251
Bordetella-002	Bacteria	Proteobacteria	Gammaproteobacteria	Betaproteobacteriales	Burkholderiaceae	Bordetella	Bordetella sp.	ARNH01000003.1041481.1042991	98.8	100	2e-124	251
Bordetella-002	Bacteria	Proteobacteria	Gammaproteobacteria	Betaproteobacteriales	Burkholderiaceae	Bordetella	Bordetella petrii	EU603444.1.1496	98.8	100	2e-124	251
Bordetella-002	Bacteria	Proteobacteria	Gammaproteobacteria	Betaproteobacteriales	Burkholderiaceae	Bordetella	Bordetella petrii	AM902716.3502452.3503937	98.8	100	2e-124	251
Bordetella-002	Bacteria	Proteobacteria	Gammaproteobacteria	Betaproteobacteriales	Burkholderiaceae	Bordetella	Bordetella sp.	KC109822.1.1326	98.8	100	2e-124	251
Bordetella-002	Bacteria	Proteobacteria	Gammaproteobacteria	Betaproteobacteriales	Burkholderiaceae	Bordetella	Bordetella petrii	AM902716.754894.756379	98.8	100	2e-124	251
Bordetella-002	Bacteria	Proteobacteria	Gammaproteobacteria	Betaproteobacteriales	Burkholderiaceae	Bordetella	Bordetella petrii	AJ870969.1.1486	98.8	100	2e-124	251
Bordetella-002	Bacteria	Proteobacteria	Gammaproteobacteria	Betaproteobacteriales	Burkholderiaceae	Bordetella	Bordetella petrii	AM902716.3259436.3260921	98.8	100	2e-124	251
Bordetella-002	Bacteria	Proteobacteria	Gammaproteobacteria	Betaproteobacteriales	Burkholderiaceae	Bordetella	unknown species	EF174288.1.1489	98.8	100	2e-124	251
Bordetella-002	Bacteria	Proteobacteria	Gammaproteobacteria	Betaproteobacteriales	Burkholderiaceae	Bordetella	unknown species	HM558479.1.1365	98.8	100	2e-124	251
Bordetella-002	Bacteria	Proteobacteria	Gammaproteobacteria	Betaproteobacteriales	Burkholderiaceae	Bordetella	unknown species	HM558238.1.1364	98.8	100	2e-124	251
Bordetella-002	Bacteria	Proteobacteria	Gammaproteobacteria	Betaproteobacteriales	Burkholderiaceae	Bordetella	unknown species	HM558183.1.1363	98.8	100	2e-124	251
Bordetella-002	Bacteria	Proteobacteria	Gammaproteobacteria	Betaproteobacteriales	Burkholderiaceae	Orrella	Achromobacter sp.	HG933791.1.1428	98.8	100	2e-124	251
Bordetella-002	Bacteria	Proteobacteria	Gammaproteobacteria	Betaproteobacteriales	Burkholderiaceae	Bordetella	unknown species	HM251372.1.1352	98.8	100	2e-124	251
Bordetella-002	Bacteria	Proteobacteria	Gammaproteobacteria	Betaproteobacteriales	Burkholderiaceae	Bordetella	unknown species	HM250695.1.1352	98.8	100	2e-124	251
Bordetella-002	Bacteria	Proteobacteria	Gammaproteobacteria	Betaproteobacteriales	Burkholderiaceae	Bordetella	unknown species	HM256010.1.1352	98.8	100	2e-124	251
Bordetella-002	Bacteria	Proteobacteria	Gammaproteobacteria	Betaproteobacteriales	Burkholderiaceae	Bordetella	unknown species	HM251339.1.1352	98.8	100	2e-124	251
Bordetella-002	Bacteria	Proteobacteria	Gammaproteobacteria	Betaproteobacteriales	Burkholderiaceae	Bordetella	unknown species	HM248553.1.1352	98.8	100	2e-124	251
Bordetella-002	Bacteria	Proteobacteria	Gammaproteobacteria	Betaproteobacteriales	Burkholderiaceae	Bordetella	unknown species	JF979320.1.1523	98.8	100	2e-124	251
Bordetella-002	Bacteria	Proteobacteria	Gammaproteobacteria	Betaproteobacteriales	Burkholderiaceae	Bordetella	unknown species	FW392902.6.1493	98.8	100	2e-124	251
Bordetella-002	Bacteria	Proteobacteria	Gammaproteobacteria	Betaproteobacteriales	Burkholderiaceae	Bordetella	Bordetella sp.	HQ652590.1.1520	98.8	100	2e-124	251
Bordetella-002	Bacteria	Proteobacteria	Gammaproteobacteria	Betaproteobacteriales	Burkholderiaceae	Bordetella	unknown species	JQ337608.1.1395	98.8	100	2e-124	251
Bordetella-002	Bacteria	Proteobacteria	Gammaproteobacteria	Betaproteobacteriales	Burkholderiaceae	unknown genus	Candidimonas sp.	KU052684.1.1472	98.8	100	2e-124	251
Bordetella-002	Bacteria	Proteobacteria	Gammaproteobacteria	Betaproteobacteriales	Burkholderiaceae	unknown genus	Candidimonas sp.	KU052682.1.1465	98.8	100	2e-124	251
Bordetella-002	Bacteria	Proteobacteria	Gammaproteobacteria	Betaproteobacteriales	Burkholderiaceae	unknown genus	Candidimonas sp.	KU052685.1.1481	98.8	100	2e-124	251
Bordetella-002	Bacteria	Proteobacteria	Gammaproteobacteria	Betaproteobacteriales	Burkholderiaceae	Bordetella	unknown species	FN667165.1.1462	98.8	100	2e-124	251
Bordetella-002	Bacteria	Proteobacteria	Gammaproteobacteria	Betaproteobacteriales	Burkholderiaceae	Bordetella	Bordetella petrii	EU082165.1.1418	98.8	100	2e-124	251
Bordetella-002	Bacteria	Proteobacteria	Gammaproteobacteria	Betaproteobacteriales	Burkholderiaceae	Bordetella	Bordetella petrii	EU082154.1.1417	98.8	100	2e-124	251
Bordetella-002	Bacteria	Proteobacteria	Gammaproteobacteria	Betaproteobacteriales	Burkholderiaceae	Bordetella	Bordetella petrii	EU082174.1.1401	98.8	100	2e-124	251
Bordetella-002	Bacteria	Proteobacteria	Gammaproteobacteria	Betaproteobacteriales	Burkholderiaceae	Bordetella	Bordetella petrii	EU082158.1.1418	98.8	100	2e-124	251
Bordetella-003	Bacteria	Proteobacteria	Gammaproteobacteria	Betaproteobacteriales	Burkholderiaceae	Bordetella	Bordetella petrii J49	JAEJ01000062.3470.4980	100	96.4143	2e-124	242
Bordetella-003	Bacteria	Proteobacteria	Gammaproteobacteria	Betaproteobacteriales	Burkholderiaceae	Bordetella	Achromobacter sp.	LHSJ01000019.33055.34596	100	96.4143	2e-124	242
Bordetella-003	Bacteria	Proteobacteria	Gammaproteobacteria	Betaproteobacteriales	Burkholderiaceae	Bordetella	unknown species	JF429198.1.1494	100	96.4143	2e-124	242
Bordetella-003	Bacteria	Proteobacteria	Gammaproteobacteria	Betaproteobacteriales	Burkholderiaceae	Bordetella	Bordetella parapertussis	LRII01000001.466275.467816	100	96.4143	2e-124	242
Bordetella-003	Bacteria	Proteobacteria	Gammaproteobacteria	Betaproteobacteriales	Burkholderiaceae	Bordetella	Bordetella parapertussis	LRII01000001.1207194.1208735	100	96.4143	2e-124	242
Bordetella-003	Bacteria	Proteobacteria	Gammaproteobacteria	Betaproteobacteriales	Burkholderiaceae	Bordetella	Bordetella sp.	DQ152014.1.1391	100	96.4143	2e-124	242
Bordetella-003	Bacteria	Proteobacteria	Gammaproteobacteria	Betaproteobacteriales	Burkholderiaceae	Bordetella	Bordetella genomosp. 6	CP021107.813813.815354	100	96.4143	2e-124	242
Bordetella-003	Bacteria	Proteobacteria	Gammaproteobacteria	Betaproteobacteriales	Burkholderiaceae	Bordetella	Bordetella genomosp. 6	CP021107.3223996.3225537	100	96.4143	2e-124	242
Bordetella-003	Bacteria	Proteobacteria	Gammaproteobacteria	Betaproteobacteriales	Burkholderiaceae	Bordetella	Bordetella bronchiseptica	CP016431.4232931.4234472	100	96.4143	2e-124	242
Bordetella-003	Bacteria	Proteobacteria	Gammaproteobacteria	Betaproteobacteriales	Burkholderiaceae	Bordetella	Bordetella parapertussis	FJ969842.1.1432	100	96.4143	2e-124	242
Bordetella-003	Bacteria	Proteobacteria	Gammaproteobacteria	Betaproteobacteriales	Burkholderiaceae	Bordetella	Bordetella parapertussis	CP016342.4078235.4079776	100	96.4143	2e-124	242
Bordetella-003	Bacteria	Proteobacteria	Gammaproteobacteria	Betaproteobacteriales	Burkholderiaceae	Bordetella	Bordetella bronchiseptica	CP016431.3429416.3430957	100	96.4143	2e-124	242
Bordetella-003	Bacteria	Proteobacteria	Gammaproteobacteria	Betaproteobacteriales	Burkholderiaceae	Bordetella	Bordetella sp.	KM079614.1.1417	100	96.4143	2e-124	242
Bordetella-003	Bacteria	Proteobacteria	Gammaproteobacteria	Betaproteobacteriales	Burkholderiaceae	Bordetella	Bordetella bronchiseptica	EU643522.1.1368	100	96.4143	2e-124	242
Bordetella-003	Bacteria	Proteobacteria	Gammaproteobacteria	Betaproteobacteriales	Burkholderiaceae	Bordetella	Bordetella petrii	KJ022625.1.1418	100	96.4143	2e-124	242
Bordetella-003	Bacteria	Proteobacteria	Gammaproteobacteria	Betaproteobacteriales	Burkholderiaceae	Bordetella	Bordetella bronchiseptica	U04948.1.1464	100	96.4143	2e-124	242
Bordetella-003	Bacteria	Proteobacteria	Gammaproteobacteria	Betaproteobacteriales	Burkholderiaceae	Bordetella	Bordetella bronchiseptica	LT223643.1.1494	100	96.4143	2e-124	242
Bordetella-003	Bacteria	Proteobacteria	Gammaproteobacteria	Betaproteobacteriales	Burkholderiaceae	Bordetella	Bordetella parapertussis	U04949.1.1464	100	96.4143	2e-124	242
Bordetella-003	Bacteria	Proteobacteria	Gammaproteobacteria	Betaproteobacteriales	Burkholderiaceae	Bordetella	Bordetella bronchiseptica	AP014582.1908657.1910190	100	96.4143	2e-124	242
Bordetella-003	Bacteria	Proteobacteria	Gammaproteobacteria	Betaproteobacteriales	Burkholderiaceae	Bordetella	Bordetella bronchiseptica	AP014582.3509209.3510742	100	96.4143	2e-124	242
Bordetella-003	Bacteria	Proteobacteria	Gammaproteobacteria	Betaproteobacteriales	Burkholderiaceae	Bordetella	Bordetella bronchiseptica	AJ278452.1.1523	100	96.4143	2e-124	242
Bordetella-003	Bacteria	Proteobacteria	Gammaproteobacteria	Betaproteobacteriales	Burkholderiaceae	Bordetella	Bordetella parapertussis	AJ278450.1.1523	100	96.4143	2e-124	242
Bordetella-003	Bacteria	Proteobacteria	Gammaproteobacteria	Betaproteobacteriales	Burkholderiaceae	Bordetella	Bordetella petrii	AJ249861.1.1496	100	96.4143	2e-124	242
Bordetella-003	Bacteria	Proteobacteria	Gammaproteobacteria	Betaproteobacteriales	Burkholderiaceae	Bordetella	Bordetella bronchiseptica	AB680479.1.1456	100	96.4143	2e-124	242
Bordetella-003	Bacteria	Proteobacteria	Gammaproteobacteria	Betaproteobacteriales	Burkholderiaceae	Bordetella	unknown species	GX660041.1.1485	100	96.4143	2e-124	242
Bordetella-003	Bacteria	Proteobacteria	Gammaproteobacteria	Betaproteobacteriales	Burkholderiaceae	Bordetella	Bordetella bronchiseptica MO149	HE965807.3458949.3460480	100	96.4143	2e-124	242
Bordetella-003	Bacteria	Proteobacteria	Gammaproteobacteria	Betaproteobacteriales	Burkholderiaceae	Bordetella	Bordetella bronchiseptica MO149	HE965807.4267007.4268538	100	96.4143	2e-124	242
Bordetella-003	Bacteria	Proteobacteria	Gammaproteobacteria	Betaproteobacteriales	Burkholderiaceae	Bordetella	Bordetella bronchiseptica 253	HE965806.4514910.4516441	100	96.4143	2e-124	242
Bordetella-003	Bacteria	Proteobacteria	Gammaproteobacteria	Betaproteobacteriales	Burkholderiaceae	Bordetella	Bordetella parapertussis Bpp5	HE965803.998632.1000166	100	96.4143	2e-124	242
Bordetella-003	Bacteria	Proteobacteria	Gammaproteobacteria	Betaproteobacteriales	Burkholderiaceae	Bordetella	Bordetella parapertussis Bpp5	HE965803.1704687.1706220	100	96.4143	2e-124	242
Bordetella-003	Bacteria	Proteobacteria	Gammaproteobacteria	Betaproteobacteriales	Burkholderiaceae	Bordetella	unknown species	JQ337610.1.1395	100	96.4143	2e-124	242
Bordetella-003	Bacteria	Proteobacteria	Gammaproteobacteria	Betaproteobacteriales	Burkholderiaceae	Bordetella	Bordetella bronchiseptica MO149	HE965807.1906578.1908109	100	96.4143	2e-124	242
Bordetella-003	Bacteria	Proteobacteria	Gammaproteobacteria	Betaproteobacteriales	Burkholderiaceae	Bordetella	Bordetella bronchiseptica 253	HE965806.1782972.1784503	100	96.4143	2e-124	242
Bordetella-003	Bacteria	Proteobacteria	Gammaproteobacteria	Betaproteobacteriales	Burkholderiaceae	Bordetella	Bordetella parapertussis Bpp5	HE965803.1888803.1890336	100	96.4143	2e-124	242
Bordetella-003	Bacteria	Proteobacteria	Gammaproteobacteria	Betaproteobacteriales	Burkholderiaceae	Bordetella	Bordetella bronchiseptica 253	HE965806.1276708.1278239	100	96.4143	2e-124	242
Bordetella-003	Bacteria	Proteobacteria	Gammaproteobacteria	Betaproteobacteriales	Burkholderiaceae	GKS98 freshwater group	Alcaligenaceae bacterium OTU 56	KT887980.1.1339	100	96.4143	2e-124	242
Bordetella-003	Bacteria	Proteobacteria	Gammaproteobacteria	Betaproteobacteriales	Burkholderiaceae	Bordetella	Bordetella bronchiseptica	KF601902.1.1376	100	96.4143	2e-124	242
Bordetella-003	Bacteria	Proteobacteria	Gammaproteobacteria	Betaproteobacteriales	Burkholderiaceae	Bordetella	Bordetella bronchiseptica	KF601903.1.1376	100	96.4143	2e-124	242
Bordetella-003	Bacteria	Proteobacteria	Gammaproteobacteria	Betaproteobacteriales	Burkholderiaceae	Bordetella	Bordetella sp.	EU082168.1.1419	100	96.4143	2e-124	242
Bordetella-003	Bacteria	Proteobacteria	Gammaproteobacteria	Betaproteobacteriales	Burkholderiaceae	Bordetella	Bordetella sp.	EU082152.1.1410	100	96.4143	2e-124	242
Bordetella-003	Bacteria	Proteobacteria	Gammaproteobacteria	Betaproteobacteriales	Burkholderiaceae	Bordetella	Bordetella sp.	EU082141.1.1416	100	96.4143	2e-124	242
Bordetella-003	Bacteria	Proteobacteria	Gammaproteobacteria	Betaproteobacteriales	Burkholderiaceae	Bordetella	Bordetella sp.	EU082143.1.1432	100	96.4143	2e-124	242
Bordetella-003	Bacteria	Proteobacteria	Gammaproteobacteria	Betaproteobacteriales	Burkholderiaceae	Bordetella	Bordetella sp.	EU082150.1.1416	100	96.4143	2e-124	242
Bordetella-003	Bacteria	Proteobacteria	Gammaproteobacteria	Betaproteobacteriales	Burkholderiaceae	Bordetella	Bordetella genomosp. 6	EU082134.1.1376	100	96.4143	2e-124	242
Bordetella-003	Bacteria	Proteobacteria	Gammaproteobacteria	Betaproteobacteriales	Burkholderiaceae	Bordetella	Bordetella parapertussis	BX640428.97283.98814	100	96.4143	2e-124	242
Bordetella-003	Bacteria	Proteobacteria	Gammaproteobacteria	Betaproteobacteriales	Burkholderiaceae	Bordetella	Bordetella bronchiseptica	BX640447.139304.140835	100	96.4143	2e-124	242
Bordetella-003	Bacteria	Proteobacteria	Gammaproteobacteria	Betaproteobacteriales	Burkholderiaceae	Bordetella	Bordetella bronchiseptica	BX640449.306864.308395	100	96.4143	2e-124	242
Bordetella-003	Bacteria	Proteobacteria	Gammaproteobacteria	Betaproteobacteriales	Burkholderiaceae	Bordetella	Bordetella parapertussis	BX640434.250755.252286	100	96.4143	2e-124	242
Bordetella-003	Bacteria	Proteobacteria	Gammaproteobacteria	Betaproteobacteriales	Burkholderiaceae	Bordetella	Bordetella bronchiseptica	BX640442.233547.235078	100	96.4143	2e-124	242
Bordetella-003	Bacteria	Proteobacteria	Gammaproteobacteria	Betaproteobacteriales	Burkholderiaceae	Bordetella	Bordetella parapertussis	BX640430.145573.147104	100	96.4143	2e-124	242
Bordetella-004	Bacteria	Proteobacteria	Gammaproteobacteria	Betaproteobacteriales	Burkholderiaceae	Bordetella	Bordetella petrii J49	JAEJ01000062.3470.4980	100	96.0159	7e-124	241
Bordetella-004	Bacteria	Proteobacteria	Gammaproteobacteria	Betaproteobacteriales	Burkholderiaceae	Bordetella	Achromobacter sp.	LHSJ01000019.33055.34596	100	96.0159	7e-124	241
Bordetella-004	Bacteria	Proteobacteria	Gammaproteobacteria	Betaproteobacteriales	Burkholderiaceae	Bordetella	unknown species	JF429198.1.1494	100	96.0159	7e-124	241
Bordetella-004	Bacteria	Proteobacteria	Gammaproteobacteria	Betaproteobacteriales	Burkholderiaceae	Bordetella	Bordetella parapertussis	LRII01000001.466275.467816	100	96.0159	7e-124	241
Bordetella-004	Bacteria	Proteobacteria	Gammaproteobacteria	Betaproteobacteriales	Burkholderiaceae	Bordetella	Bordetella parapertussis	LRII01000001.1207194.1208735	100	96.0159	7e-124	241
Bordetella-004	Bacteria	Proteobacteria	Gammaproteobacteria	Betaproteobacteriales	Burkholderiaceae	Bordetella	Bordetella sp.	DQ152014.1.1391	100	96.0159	7e-124	241
Bordetella-004	Bacteria	Proteobacteria	Gammaproteobacteria	Betaproteobacteriales	Burkholderiaceae	Bordetella	Bordetella genomosp. 6	CP021107.813813.815354	100	96.0159	7e-124	241
Bordetella-004	Bacteria	Proteobacteria	Gammaproteobacteria	Betaproteobacteriales	Burkholderiaceae	Bordetella	Bordetella genomosp. 6	CP021107.3223996.3225537	100	96.0159	7e-124	241
Bordetella-004	Bacteria	Proteobacteria	Gammaproteobacteria	Betaproteobacteriales	Burkholderiaceae	Bordetella	Bordetella bronchiseptica	CP016431.4232931.4234472	100	96.0159	7e-124	241
Bordetella-004	Bacteria	Proteobacteria	Gammaproteobacteria	Betaproteobacteriales	Burkholderiaceae	Bordetella	Bordetella parapertussis	FJ969842.1.1432	100	96.0159	7e-124	241
Bordetella-004	Bacteria	Proteobacteria	Gammaproteobacteria	Betaproteobacteriales	Burkholderiaceae	Bordetella	Bordetella parapertussis	CP016342.4078235.4079776	100	96.0159	7e-124	241
Bordetella-004	Bacteria	Proteobacteria	Gammaproteobacteria	Betaproteobacteriales	Burkholderiaceae	Bordetella	Bordetella bronchiseptica	CP016431.3429416.3430957	100	96.0159	7e-124	241
Bordetella-004	Bacteria	Proteobacteria	Gammaproteobacteria	Betaproteobacteriales	Burkholderiaceae	Bordetella	Bordetella sp.	KM079614.1.1417	100	96.0159	7e-124	241
Bordetella-004	Bacteria	Proteobacteria	Gammaproteobacteria	Betaproteobacteriales	Burkholderiaceae	Bordetella	Bordetella bronchiseptica	EU643522.1.1368	100	96.0159	7e-124	241
Bordetella-004	Bacteria	Proteobacteria	Gammaproteobacteria	Betaproteobacteriales	Burkholderiaceae	Bordetella	Bordetella bronchiseptica	U04948.1.1464	100	96.0159	7e-124	241
Bordetella-004	Bacteria	Proteobacteria	Gammaproteobacteria	Betaproteobacteriales	Burkholderiaceae	Bordetella	Bordetella bronchiseptica	LT223643.1.1494	100	96.0159	7e-124	241
Bordetella-004	Bacteria	Proteobacteria	Gammaproteobacteria	Betaproteobacteriales	Burkholderiaceae	Bordetella	Bordetella parapertussis	U04949.1.1464	100	96.0159	7e-124	241
Bordetella-004	Bacteria	Proteobacteria	Gammaproteobacteria	Betaproteobacteriales	Burkholderiaceae	Bordetella	Bordetella bronchiseptica	AP014582.1908657.1910190	100	96.0159	7e-124	241
Bordetella-004	Bacteria	Proteobacteria	Gammaproteobacteria	Betaproteobacteriales	Burkholderiaceae	Bordetella	Bordetella bronchiseptica	AP014582.3509209.3510742	100	96.0159	7e-124	241
Bordetella-004	Bacteria	Proteobacteria	Gammaproteobacteria	Betaproteobacteriales	Burkholderiaceae	Bordetella	Bordetella bronchiseptica	AJ278452.1.1523	100	96.0159	7e-124	241
Bordetella-004	Bacteria	Proteobacteria	Gammaproteobacteria	Betaproteobacteriales	Burkholderiaceae	Bordetella	Bordetella parapertussis	AJ278450.1.1523	100	96.0159	7e-124	241
Bordetella-004	Bacteria	Proteobacteria	Gammaproteobacteria	Betaproteobacteriales	Burkholderiaceae	Bordetella	Bordetella petrii	AJ249861.1.1496	100	96.0159	7e-124	241
Bordetella-004	Bacteria	Proteobacteria	Gammaproteobacteria	Betaproteobacteriales	Burkholderiaceae	Bordetella	Bordetella bronchiseptica	AB680479.1.1456	100	96.0159	7e-124	241
Bordetella-004	Bacteria	Proteobacteria	Gammaproteobacteria	Betaproteobacteriales	Burkholderiaceae	Bordetella	unknown species	GX660041.1.1485	100	96.0159	7e-124	241
Bordetella-004	Bacteria	Proteobacteria	Gammaproteobacteria	Betaproteobacteriales	Burkholderiaceae	Bordetella	Bordetella bronchiseptica MO149	HE965807.3458949.3460480	100	96.0159	7e-124	241
Bordetella-004	Bacteria	Proteobacteria	Gammaproteobacteria	Betaproteobacteriales	Burkholderiaceae	Bordetella	Bordetella bronchiseptica MO149	HE965807.4267007.4268538	100	96.0159	7e-124	241
Bordetella-004	Bacteria	Proteobacteria	Gammaproteobacteria	Betaproteobacteriales	Burkholderiaceae	Bordetella	Bordetella bronchiseptica 253	HE965806.4514910.4516441	100	96.0159	7e-124	241
Bordetella-004	Bacteria	Proteobacteria	Gammaproteobacteria	Betaproteobacteriales	Burkholderiaceae	Bordetella	Bordetella parapertussis Bpp5	HE965803.998632.1000166	100	96.0159	7e-124	241
Bordetella-004	Bacteria	Proteobacteria	Gammaproteobacteria	Betaproteobacteriales	Burkholderiaceae	Bordetella	Bordetella parapertussis Bpp5	HE965803.1704687.1706220	100	96.0159	7e-124	241
Bordetella-004	Bacteria	Proteobacteria	Gammaproteobacteria	Betaproteobacteriales	Burkholderiaceae	Bordetella	unknown species	JQ337610.1.1395	100	96.0159	7e-124	241
Bordetella-004	Bacteria	Proteobacteria	Gammaproteobacteria	Betaproteobacteriales	Burkholderiaceae	Bordetella	Bordetella bronchiseptica MO149	HE965807.1906578.1908109	100	96.0159	7e-124	241
Bordetella-004	Bacteria	Proteobacteria	Gammaproteobacteria	Betaproteobacteriales	Burkholderiaceae	Bordetella	Bordetella bronchiseptica 253	HE965806.1782972.1784503	100	96.0159	7e-124	241
Bordetella-004	Bacteria	Proteobacteria	Gammaproteobacteria	Betaproteobacteriales	Burkholderiaceae	Bordetella	Bordetella parapertussis Bpp5	HE965803.1888803.1890336	100	96.0159	7e-124	241
Bordetella-004	Bacteria	Proteobacteria	Gammaproteobacteria	Betaproteobacteriales	Burkholderiaceae	Bordetella	Bordetella bronchiseptica 253	HE965806.1276708.1278239	100	96.0159	7e-124	241
Bordetella-004	Bacteria	Proteobacteria	Gammaproteobacteria	Betaproteobacteriales	Burkholderiaceae	GKS98 freshwater group	Alcaligenaceae bacterium OTU 56	KT887980.1.1339	100	96.0159	7e-124	241
Bordetella-004	Bacteria	Proteobacteria	Gammaproteobacteria	Betaproteobacteriales	Burkholderiaceae	Bordetella	Bordetella bronchiseptica	KF601902.1.1376	100	96.0159	7e-124	241
Bordetella-004	Bacteria	Proteobacteria	Gammaproteobacteria	Betaproteobacteriales	Burkholderiaceae	Bordetella	Bordetella bronchiseptica	KF601903.1.1376	100	96.0159	7e-124	241
Bordetella-004	Bacteria	Proteobacteria	Gammaproteobacteria	Betaproteobacteriales	Burkholderiaceae	Bordetella	Bordetella sp.	EU082168.1.1419	100	96.0159	7e-124	241
Bordetella-004	Bacteria	Proteobacteria	Gammaproteobacteria	Betaproteobacteriales	Burkholderiaceae	Bordetella	Bordetella sp.	EU082152.1.1410	100	96.0159	7e-124	241
Bordetella-004	Bacteria	Proteobacteria	Gammaproteobacteria	Betaproteobacteriales	Burkholderiaceae	Bordetella	Bordetella sp.	EU082141.1.1416	100	96.0159	7e-124	241
Bordetella-004	Bacteria	Proteobacteria	Gammaproteobacteria	Betaproteobacteriales	Burkholderiaceae	Bordetella	Bordetella sp.	EU082143.1.1432	100	96.0159	7e-124	241
Bordetella-004	Bacteria	Proteobacteria	Gammaproteobacteria	Betaproteobacteriales	Burkholderiaceae	Bordetella	Bordetella sp.	EU082150.1.1416	100	96.0159	7e-124	241
Bordetella-004	Bacteria	Proteobacteria	Gammaproteobacteria	Betaproteobacteriales	Burkholderiaceae	Bordetella	Bordetella genomosp. 6	EU082134.1.1376	100	96.0159	7e-124	241
Bordetella-004	Bacteria	Proteobacteria	Gammaproteobacteria	Betaproteobacteriales	Burkholderiaceae	Bordetella	Bordetella parapertussis	BX640428.97283.98814	100	96.0159	7e-124	241
Bordetella-004	Bacteria	Proteobacteria	Gammaproteobacteria	Betaproteobacteriales	Burkholderiaceae	Bordetella	Bordetella bronchiseptica	BX640447.139304.140835	100	96.0159	7e-124	241
Bordetella-004	Bacteria	Proteobacteria	Gammaproteobacteria	Betaproteobacteriales	Burkholderiaceae	Bordetella	Bordetella bronchiseptica	BX640449.306864.308395	100	96.0159	7e-124	241
Bordetella-004	Bacteria	Proteobacteria	Gammaproteobacteria	Betaproteobacteriales	Burkholderiaceae	Bordetella	Bordetella parapertussis	BX640434.250755.252286	100	96.0159	7e-124	241
Bordetella-004	Bacteria	Proteobacteria	Gammaproteobacteria	Betaproteobacteriales	Burkholderiaceae	Bordetella	Bordetella bronchiseptica	BX640442.233547.235078	100	96.0159	7e-124	241
Bordetella-004	Bacteria	Proteobacteria	Gammaproteobacteria	Betaproteobacteriales	Burkholderiaceae	Bordetella	Bordetella parapertussis	BX640430.145573.147104	100	96.0159	7e-124	241
Bordetella-005	Bacteria	Proteobacteria	Gammaproteobacteria	Betaproteobacteriales	Burkholderiaceae	Bordetella	Bordetella petrii J49	JAEJ01000062.3470.4980	99.59	96.4143	9e-123	242
Bordetella-005	Bacteria	Proteobacteria	Gammaproteobacteria	Betaproteobacteriales	Burkholderiaceae	Bordetella	Achromobacter sp.	LHSJ01000019.33055.34596	99.59	96.4143	9e-123	242
Bordetella-005	Bacteria	Proteobacteria	Gammaproteobacteria	Betaproteobacteriales	Burkholderiaceae	Bordetella	unknown species	JF429198.1.1494	99.59	96.4143	9e-123	242
Bordetella-005	Bacteria	Proteobacteria	Gammaproteobacteria	Betaproteobacteriales	Burkholderiaceae	Bordetella	Bordetella parapertussis	LRII01000001.466275.467816	99.59	96.4143	9e-123	242
Bordetella-005	Bacteria	Proteobacteria	Gammaproteobacteria	Betaproteobacteriales	Burkholderiaceae	Bordetella	Bordetella parapertussis	LRII01000001.1207194.1208735	99.59	96.4143	9e-123	242
Bordetella-005	Bacteria	Proteobacteria	Gammaproteobacteria	Betaproteobacteriales	Burkholderiaceae	Bordetella	Bordetella sp.	DQ152014.1.1391	99.59	96.4143	9e-123	242
Bordetella-005	Bacteria	Proteobacteria	Gammaproteobacteria	Betaproteobacteriales	Burkholderiaceae	Bordetella	Bordetella genomosp. 6	CP021107.813813.815354	99.59	96.4143	9e-123	242
Bordetella-005	Bacteria	Proteobacteria	Gammaproteobacteria	Betaproteobacteriales	Burkholderiaceae	Bordetella	Bordetella genomosp. 6	CP021107.3223996.3225537	99.59	96.4143	9e-123	242
Bordetella-005	Bacteria	Proteobacteria	Gammaproteobacteria	Betaproteobacteriales	Burkholderiaceae	Bordetella	Bordetella bronchiseptica	CP016431.4232931.4234472	99.59	96.4143	9e-123	242
Bordetella-005	Bacteria	Proteobacteria	Gammaproteobacteria	Betaproteobacteriales	Burkholderiaceae	Bordetella	Bordetella parapertussis	FJ969842.1.1432	99.59	96.4143	9e-123	242
Bordetella-005	Bacteria	Proteobacteria	Gammaproteobacteria	Betaproteobacteriales	Burkholderiaceae	Bordetella	Bordetella parapertussis	CP016342.4078235.4079776	99.59	96.4143	9e-123	242
Bordetella-005	Bacteria	Proteobacteria	Gammaproteobacteria	Betaproteobacteriales	Burkholderiaceae	Bordetella	Bordetella bronchiseptica	CP016431.3429416.3430957	99.59	96.4143	9e-123	242
Bordetella-005	Bacteria	Proteobacteria	Gammaproteobacteria	Betaproteobacteriales	Burkholderiaceae	Bordetella	Bordetella sp.	KM079614.1.1417	99.59	96.4143	9e-123	242
Bordetella-005	Bacteria	Proteobacteria	Gammaproteobacteria	Betaproteobacteriales	Burkholderiaceae	Bordetella	Bordetella bronchiseptica	EU643522.1.1368	99.59	96.4143	9e-123	242
Bordetella-005	Bacteria	Proteobacteria	Gammaproteobacteria	Betaproteobacteriales	Burkholderiaceae	Bordetella	Bordetella petrii	KJ022625.1.1418	99.59	96.4143	9e-123	242
Bordetella-005	Bacteria	Proteobacteria	Gammaproteobacteria	Betaproteobacteriales	Burkholderiaceae	Bordetella	Bordetella bronchiseptica	U04948.1.1464	99.59	96.4143	9e-123	242
Bordetella-005	Bacteria	Proteobacteria	Gammaproteobacteria	Betaproteobacteriales	Burkholderiaceae	Bordetella	Bordetella bronchiseptica	LT223643.1.1494	99.59	96.4143	9e-123	242
Bordetella-005	Bacteria	Proteobacteria	Gammaproteobacteria	Betaproteobacteriales	Burkholderiaceae	Bordetella	Bordetella parapertussis	U04949.1.1464	99.59	96.4143	9e-123	242
Bordetella-005	Bacteria	Proteobacteria	Gammaproteobacteria	Betaproteobacteriales	Burkholderiaceae	Bordetella	Bordetella bronchiseptica	AP014582.1908657.1910190	99.59	96.4143	9e-123	242
Bordetella-005	Bacteria	Proteobacteria	Gammaproteobacteria	Betaproteobacteriales	Burkholderiaceae	Bordetella	Bordetella bronchiseptica	AP014582.3509209.3510742	99.59	96.4143	9e-123	242
Bordetella-005	Bacteria	Proteobacteria	Gammaproteobacteria	Betaproteobacteriales	Burkholderiaceae	Bordetella	Bordetella bronchiseptica	AJ278452.1.1523	99.59	96.4143	9e-123	242
Bordetella-005	Bacteria	Proteobacteria	Gammaproteobacteria	Betaproteobacteriales	Burkholderiaceae	Bordetella	Bordetella parapertussis	AJ278450.1.1523	99.59	96.4143	9e-123	242
Bordetella-005	Bacteria	Proteobacteria	Gammaproteobacteria	Betaproteobacteriales	Burkholderiaceae	Bordetella	Bordetella petrii	AJ249861.1.1496	99.59	96.4143	9e-123	242
Bordetella-005	Bacteria	Proteobacteria	Gammaproteobacteria	Betaproteobacteriales	Burkholderiaceae	Bordetella	Bordetella bronchiseptica	AB680479.1.1456	99.59	96.4143	9e-123	242
Bordetella-005	Bacteria	Proteobacteria	Gammaproteobacteria	Betaproteobacteriales	Burkholderiaceae	Bordetella	unknown species	GX660041.1.1485	99.59	96.4143	9e-123	242
Bordetella-005	Bacteria	Proteobacteria	Gammaproteobacteria	Betaproteobacteriales	Burkholderiaceae	Bordetella	Bordetella bronchiseptica MO149	HE965807.3458949.3460480	99.59	96.4143	9e-123	242
Bordetella-005	Bacteria	Proteobacteria	Gammaproteobacteria	Betaproteobacteriales	Burkholderiaceae	Bordetella	Bordetella bronchiseptica MO149	HE965807.4267007.4268538	99.59	96.4143	9e-123	242
Bordetella-005	Bacteria	Proteobacteria	Gammaproteobacteria	Betaproteobacteriales	Burkholderiaceae	Bordetella	Bordetella bronchiseptica 253	HE965806.4514910.4516441	99.59	96.4143	9e-123	242
Bordetella-005	Bacteria	Proteobacteria	Gammaproteobacteria	Betaproteobacteriales	Burkholderiaceae	Bordetella	Bordetella parapertussis Bpp5	HE965803.998632.1000166	99.59	96.4143	9e-123	242
Bordetella-005	Bacteria	Proteobacteria	Gammaproteobacteria	Betaproteobacteriales	Burkholderiaceae	Bordetella	Bordetella parapertussis Bpp5	HE965803.1704687.1706220	99.59	96.4143	9e-123	242
Bordetella-005	Bacteria	Proteobacteria	Gammaproteobacteria	Betaproteobacteriales	Burkholderiaceae	Bordetella	unknown species	JQ337610.1.1395	99.59	96.4143	9e-123	242
Bordetella-005	Bacteria	Proteobacteria	Gammaproteobacteria	Betaproteobacteriales	Burkholderiaceae	Bordetella	Bordetella bronchiseptica MO149	HE965807.1906578.1908109	99.59	96.4143	9e-123	242
Bordetella-005	Bacteria	Proteobacteria	Gammaproteobacteria	Betaproteobacteriales	Burkholderiaceae	Bordetella	Bordetella bronchiseptica 253	HE965806.1782972.1784503	99.59	96.4143	9e-123	242
Bordetella-005	Bacteria	Proteobacteria	Gammaproteobacteria	Betaproteobacteriales	Burkholderiaceae	Bordetella	Bordetella parapertussis Bpp5	HE965803.1888803.1890336	99.59	96.4143	9e-123	242
Bordetella-005	Bacteria	Proteobacteria	Gammaproteobacteria	Betaproteobacteriales	Burkholderiaceae	Bordetella	Bordetella bronchiseptica 253	HE965806.1276708.1278239	99.59	96.4143	9e-123	242
Bordetella-005	Bacteria	Proteobacteria	Gammaproteobacteria	Betaproteobacteriales	Burkholderiaceae	GKS98 freshwater group	Alcaligenaceae bacterium OTU 56	KT887980.1.1339	99.59	96.4143	9e-123	242
Bordetella-005	Bacteria	Proteobacteria	Gammaproteobacteria	Betaproteobacteriales	Burkholderiaceae	Bordetella	Bordetella bronchiseptica	KF601902.1.1376	99.59	96.4143	9e-123	242
Bordetella-005	Bacteria	Proteobacteria	Gammaproteobacteria	Betaproteobacteriales	Burkholderiaceae	Bordetella	Bordetella bronchiseptica	KF601903.1.1376	99.59	96.4143	9e-123	242
Bordetella-005	Bacteria	Proteobacteria	Gammaproteobacteria	Betaproteobacteriales	Burkholderiaceae	Bordetella	Bordetella sp.	EU082168.1.1419	99.59	96.4143	9e-123	242
Bordetella-005	Bacteria	Proteobacteria	Gammaproteobacteria	Betaproteobacteriales	Burkholderiaceae	Bordetella	Bordetella sp.	EU082152.1.1410	99.59	96.4143	9e-123	242
Bordetella-005	Bacteria	Proteobacteria	Gammaproteobacteria	Betaproteobacteriales	Burkholderiaceae	Bordetella	Bordetella sp.	EU082141.1.1416	99.59	96.4143	9e-123	242
Bordetella-005	Bacteria	Proteobacteria	Gammaproteobacteria	Betaproteobacteriales	Burkholderiaceae	Bordetella	Bordetella sp.	EU082143.1.1432	99.59	96.4143	9e-123	242
Bordetella-005	Bacteria	Proteobacteria	Gammaproteobacteria	Betaproteobacteriales	Burkholderiaceae	Bordetella	Bordetella sp.	EU082150.1.1416	99.59	96.4143	9e-123	242
Bordetella-005	Bacteria	Proteobacteria	Gammaproteobacteria	Betaproteobacteriales	Burkholderiaceae	Bordetella	Bordetella genomosp. 6	EU082134.1.1376	99.59	96.4143	9e-123	242
Bordetella-005	Bacteria	Proteobacteria	Gammaproteobacteria	Betaproteobacteriales	Burkholderiaceae	Bordetella	Bordetella parapertussis	BX640428.97283.98814	99.59	96.4143	9e-123	242
Bordetella-005	Bacteria	Proteobacteria	Gammaproteobacteria	Betaproteobacteriales	Burkholderiaceae	Bordetella	Bordetella bronchiseptica	BX640447.139304.140835	99.59	96.4143	9e-123	242
Bordetella-005	Bacteria	Proteobacteria	Gammaproteobacteria	Betaproteobacteriales	Burkholderiaceae	Bordetella	Bordetella bronchiseptica	BX640449.306864.308395	99.59	96.4143	9e-123	242
Bordetella-005	Bacteria	Proteobacteria	Gammaproteobacteria	Betaproteobacteriales	Burkholderiaceae	Bordetella	Bordetella parapertussis	BX640434.250755.252286	99.59	96.4143	9e-123	242
Bordetella-005	Bacteria	Proteobacteria	Gammaproteobacteria	Betaproteobacteriales	Burkholderiaceae	Bordetella	Bordetella bronchiseptica	BX640442.233547.235078	99.59	96.4143	9e-123	242
Bordetella-005	Bacteria	Proteobacteria	Gammaproteobacteria	Betaproteobacteriales	Burkholderiaceae	Bordetella	Bordetella parapertussis	BX640430.145573.147104	99.59	96.4143	9e-123	242
Bordetella-006	Bacteria	Proteobacteria	Gammaproteobacteria	Betaproteobacteriales	Burkholderiaceae	Bordetella	Bordetella petrii J49	JAEJ01000062.3470.4980	96.81	100	7e-114	251
Bordetella-006	Bacteria	Proteobacteria	Gammaproteobacteria	Betaproteobacteriales	Burkholderiaceae	Bordetella	Achromobacter sp.	LHSJ01000019.33055.34596	96.81	100	7e-114	251
Bordetella-006	Bacteria	Proteobacteria	Gammaproteobacteria	Betaproteobacteriales	Burkholderiaceae	Bordetella	unknown species	JF429198.1.1494	96.81	100	7e-114	251
Bordetella-006	Bacteria	Proteobacteria	Gammaproteobacteria	Betaproteobacteriales	Burkholderiaceae	Bordetella	Bordetella parapertussis	LRII01000001.466275.467816	96.81	100	7e-114	251
Bordetella-006	Bacteria	Proteobacteria	Gammaproteobacteria	Betaproteobacteriales	Burkholderiaceae	Bordetella	Bordetella parapertussis	LRII01000001.1207194.1208735	96.81	100	7e-114	251
Bordetella-006	Bacteria	Proteobacteria	Gammaproteobacteria	Betaproteobacteriales	Burkholderiaceae	Bordetella	Bordetella sp.	DQ152014.1.1391	96.81	100	7e-114	251
Bordetella-006	Bacteria	Proteobacteria	Gammaproteobacteria	Betaproteobacteriales	Burkholderiaceae	Bordetella	Bordetella genomosp. 6	CP021107.813813.815354	96.81	100	7e-114	251
Bordetella-006	Bacteria	Proteobacteria	Gammaproteobacteria	Betaproteobacteriales	Burkholderiaceae	Bordetella	Bordetella genomosp. 6	CP021107.3223996.3225537	96.81	100	7e-114	251
Bordetella-006	Bacteria	Proteobacteria	Gammaproteobacteria	Betaproteobacteriales	Burkholderiaceae	Bordetella	Bordetella bronchiseptica	CP016431.4232931.4234472	96.81	100	7e-114	251
Bordetella-006	Bacteria	Proteobacteria	Gammaproteobacteria	Betaproteobacteriales	Burkholderiaceae	Bordetella	Bordetella parapertussis	FJ969842.1.1432	96.81	100	7e-114	251
Bordetella-006	Bacteria	Proteobacteria	Gammaproteobacteria	Betaproteobacteriales	Burkholderiaceae	Bordetella	Bordetella parapertussis	CP016342.4078235.4079776	96.81	100	7e-114	251
Bordetella-006	Bacteria	Proteobacteria	Gammaproteobacteria	Betaproteobacteriales	Burkholderiaceae	Bordetella	Bordetella bronchiseptica	CP016431.3429416.3430957	96.81	100	7e-114	251
Bordetella-006	Bacteria	Proteobacteria	Gammaproteobacteria	Betaproteobacteriales	Burkholderiaceae	Bordetella	Bordetella sp.	KM079614.1.1417	96.81	100	7e-114	251
Bordetella-006	Bacteria	Proteobacteria	Gammaproteobacteria	Betaproteobacteriales	Burkholderiaceae	Bordetella	Bordetella bronchiseptica	EU643522.1.1368	96.81	100	7e-114	251
Bordetella-006	Bacteria	Proteobacteria	Gammaproteobacteria	Betaproteobacteriales	Burkholderiaceae	Bordetella	Bordetella bronchiseptica	U04948.1.1464	96.81	100	7e-114	251
Bordetella-006	Bacteria	Proteobacteria	Gammaproteobacteria	Betaproteobacteriales	Burkholderiaceae	Bordetella	Bordetella bronchiseptica	LT223643.1.1494	96.81	100	7e-114	251
Bordetella-006	Bacteria	Proteobacteria	Gammaproteobacteria	Betaproteobacteriales	Burkholderiaceae	Bordetella	Bordetella parapertussis	U04949.1.1464	96.81	100	7e-114	251
Bordetella-006	Bacteria	Proteobacteria	Gammaproteobacteria	Betaproteobacteriales	Burkholderiaceae	Bordetella	Bordetella bronchiseptica	AP014582.1908657.1910190	96.81	100	7e-114	251
Bordetella-006	Bacteria	Proteobacteria	Gammaproteobacteria	Betaproteobacteriales	Burkholderiaceae	Bordetella	Bordetella bronchiseptica	AP014582.3509209.3510742	96.81	100	7e-114	251
Bordetella-006	Bacteria	Proteobacteria	Gammaproteobacteria	Betaproteobacteriales	Burkholderiaceae	Bordetella	Bordetella bronchiseptica	AJ278452.1.1523	96.81	100	7e-114	251
Bordetella-006	Bacteria	Proteobacteria	Gammaproteobacteria	Betaproteobacteriales	Burkholderiaceae	Bordetella	Bordetella parapertussis	AJ278450.1.1523	96.81	100	7e-114	251
Bordetella-006	Bacteria	Proteobacteria	Gammaproteobacteria	Betaproteobacteriales	Burkholderiaceae	Bordetella	Bordetella petrii	AJ249861.1.1496	96.81	100	7e-114	251
Bordetella-006	Bacteria	Proteobacteria	Gammaproteobacteria	Betaproteobacteriales	Burkholderiaceae	Bordetella	Bordetella bronchiseptica	AB680479.1.1456	96.81	100	7e-114	251
Bordetella-006	Bacteria	Proteobacteria	Gammaproteobacteria	Betaproteobacteriales	Burkholderiaceae	Bordetella	unknown species	GX660041.1.1485	96.81	100	7e-114	251
Bordetella-006	Bacteria	Proteobacteria	Gammaproteobacteria	Betaproteobacteriales	Burkholderiaceae	Bordetella	Bordetella bronchiseptica MO149	HE965807.3458949.3460480	96.81	100	7e-114	251
Bordetella-006	Bacteria	Proteobacteria	Gammaproteobacteria	Betaproteobacteriales	Burkholderiaceae	Bordetella	Bordetella bronchiseptica MO149	HE965807.4267007.4268538	96.81	100	7e-114	251
Bordetella-006	Bacteria	Proteobacteria	Gammaproteobacteria	Betaproteobacteriales	Burkholderiaceae	Bordetella	Bordetella bronchiseptica 253	HE965806.4514910.4516441	96.81	100	7e-114	251
Bordetella-006	Bacteria	Proteobacteria	Gammaproteobacteria	Betaproteobacteriales	Burkholderiaceae	Bordetella	Bordetella parapertussis Bpp5	HE965803.998632.1000166	96.81	100	7e-114	251
Bordetella-006	Bacteria	Proteobacteria	Gammaproteobacteria	Betaproteobacteriales	Burkholderiaceae	Bordetella	Bordetella parapertussis Bpp5	HE965803.1704687.1706220	96.81	100	7e-114	251
Bordetella-006	Bacteria	Proteobacteria	Gammaproteobacteria	Betaproteobacteriales	Burkholderiaceae	Bordetella	unknown species	JQ337610.1.1395	96.81	100	7e-114	251
Bordetella-006	Bacteria	Proteobacteria	Gammaproteobacteria	Betaproteobacteriales	Burkholderiaceae	Bordetella	Bordetella bronchiseptica MO149	HE965807.1906578.1908109	96.81	100	7e-114	251
Bordetella-006	Bacteria	Proteobacteria	Gammaproteobacteria	Betaproteobacteriales	Burkholderiaceae	Bordetella	Bordetella bronchiseptica 253	HE965806.1782972.1784503	96.81	100	7e-114	251
Bordetella-006	Bacteria	Proteobacteria	Gammaproteobacteria	Betaproteobacteriales	Burkholderiaceae	Bordetella	Bordetella parapertussis Bpp5	HE965803.1888803.1890336	96.81	100	7e-114	251
Bordetella-006	Bacteria	Proteobacteria	Gammaproteobacteria	Betaproteobacteriales	Burkholderiaceae	Bordetella	Bordetella bronchiseptica 253	HE965806.1276708.1278239	96.81	100	7e-114	251
Bordetella-006	Bacteria	Proteobacteria	Gammaproteobacteria	Betaproteobacteriales	Burkholderiaceae	GKS98 freshwater group	Alcaligenaceae bacterium OTU 56	KT887980.1.1339	96.81	100	7e-114	251
Bordetella-006	Bacteria	Proteobacteria	Gammaproteobacteria	Betaproteobacteriales	Burkholderiaceae	Bordetella	Bordetella bronchiseptica	KF601902.1.1376	96.81	100	7e-114	251
Bordetella-006	Bacteria	Proteobacteria	Gammaproteobacteria	Betaproteobacteriales	Burkholderiaceae	Bordetella	Bordetella bronchiseptica	KF601903.1.1376	96.81	100	7e-114	251
Bordetella-006	Bacteria	Proteobacteria	Gammaproteobacteria	Betaproteobacteriales	Burkholderiaceae	Bordetella	Bordetella sp.	EU082168.1.1419	96.81	100	7e-114	251
Bordetella-006	Bacteria	Proteobacteria	Gammaproteobacteria	Betaproteobacteriales	Burkholderiaceae	Bordetella	Bordetella sp.	EU082152.1.1410	96.81	100	7e-114	251
Bordetella-006	Bacteria	Proteobacteria	Gammaproteobacteria	Betaproteobacteriales	Burkholderiaceae	Bordetella	Bordetella sp.	EU082141.1.1416	96.81	100	7e-114	251
Bordetella-006	Bacteria	Proteobacteria	Gammaproteobacteria	Betaproteobacteriales	Burkholderiaceae	Bordetella	Bordetella sp.	EU082143.1.1432	96.81	100	7e-114	251
Bordetella-006	Bacteria	Proteobacteria	Gammaproteobacteria	Betaproteobacteriales	Burkholderiaceae	Bordetella	Bordetella sp.	EU082150.1.1416	96.81	100	7e-114	251
Bordetella-006	Bacteria	Proteobacteria	Gammaproteobacteria	Betaproteobacteriales	Burkholderiaceae	Bordetella	Bordetella genomosp. 6	EU082134.1.1376	96.81	100	7e-114	251
Bordetella-006	Bacteria	Proteobacteria	Gammaproteobacteria	Betaproteobacteriales	Burkholderiaceae	Bordetella	Bordetella parapertussis	BX640428.97283.98814	96.81	100	7e-114	251
Bordetella-006	Bacteria	Proteobacteria	Gammaproteobacteria	Betaproteobacteriales	Burkholderiaceae	Bordetella	Bordetella bronchiseptica	BX640447.139304.140835	96.81	100	7e-114	251
Bordetella-006	Bacteria	Proteobacteria	Gammaproteobacteria	Betaproteobacteriales	Burkholderiaceae	Bordetella	Bordetella bronchiseptica	BX640449.306864.308395	96.81	100	7e-114	251
Bordetella-006	Bacteria	Proteobacteria	Gammaproteobacteria	Betaproteobacteriales	Burkholderiaceae	Bordetella	Bordetella parapertussis	BX640434.250755.252286	96.81	100	7e-114	251
Bordetella-006	Bacteria	Proteobacteria	Gammaproteobacteria	Betaproteobacteriales	Burkholderiaceae	Bordetella	Bordetella bronchiseptica	BX640442.233547.235078	96.81	100	7e-114	251
Bordetella-006	Bacteria	Proteobacteria	Gammaproteobacteria	Betaproteobacteriales	Burkholderiaceae	Bordetella	Bordetella parapertussis	BX640430.145573.147104	96.81	100	7e-114	251
Bordetella-008	Bacteria	Proteobacteria	Gammaproteobacteria	Betaproteobacteriales	Burkholderiaceae	Bordetella	Bordetella petrii J49	JAEJ01000062.3470.4980	98.41	100	9e-123	251
Bordetella-008	Bacteria	Proteobacteria	Gammaproteobacteria	Betaproteobacteriales	Burkholderiaceae	Bordetella	Achromobacter sp.	LHSJ01000019.33055.34596	98.41	100	9e-123	251
Bordetella-008	Bacteria	Proteobacteria	Gammaproteobacteria	Betaproteobacteriales	Burkholderiaceae	Bordetella	unknown species	JF429198.1.1494	98.41	100	9e-123	251
Bordetella-008	Bacteria	Proteobacteria	Gammaproteobacteria	Betaproteobacteriales	Burkholderiaceae	Bordetella	Bordetella parapertussis	LRII01000001.466275.467816	98.41	100	9e-123	251
Bordetella-008	Bacteria	Proteobacteria	Gammaproteobacteria	Betaproteobacteriales	Burkholderiaceae	Bordetella	Bordetella parapertussis	LRII01000001.1207194.1208735	98.41	100	9e-123	251
Bordetella-008	Bacteria	Proteobacteria	Gammaproteobacteria	Betaproteobacteriales	Burkholderiaceae	Bordetella	Bordetella sp.	DQ152014.1.1391	98.41	100	9e-123	251
Bordetella-008	Bacteria	Proteobacteria	Gammaproteobacteria	Betaproteobacteriales	Burkholderiaceae	Bordetella	Bordetella genomosp. 6	CP021107.813813.815354	98.41	100	9e-123	251
Bordetella-008	Bacteria	Proteobacteria	Gammaproteobacteria	Betaproteobacteriales	Burkholderiaceae	Bordetella	Bordetella genomosp. 6	CP021107.3223996.3225537	98.41	100	9e-123	251
Bordetella-008	Bacteria	Proteobacteria	Gammaproteobacteria	Betaproteobacteriales	Burkholderiaceae	Bordetella	Bordetella bronchiseptica	CP016431.4232931.4234472	98.41	100	9e-123	251
Bordetella-008	Bacteria	Proteobacteria	Gammaproteobacteria	Betaproteobacteriales	Burkholderiaceae	Bordetella	Bordetella parapertussis	FJ969842.1.1432	98.41	100	9e-123	251
Bordetella-008	Bacteria	Proteobacteria	Gammaproteobacteria	Betaproteobacteriales	Burkholderiaceae	Bordetella	Bordetella parapertussis	CP016342.4078235.4079776	98.41	100	9e-123	251
Bordetella-008	Bacteria	Proteobacteria	Gammaproteobacteria	Betaproteobacteriales	Burkholderiaceae	Bordetella	Bordetella bronchiseptica	CP016431.3429416.3430957	98.41	100	9e-123	251
Bordetella-008	Bacteria	Proteobacteria	Gammaproteobacteria	Betaproteobacteriales	Burkholderiaceae	Bordetella	Bordetella sp.	KM079614.1.1417	98.41	100	9e-123	251
Bordetella-008	Bacteria	Proteobacteria	Gammaproteobacteria	Betaproteobacteriales	Burkholderiaceae	Bordetella	Bordetella bronchiseptica	EU643522.1.1368	98.41	100	9e-123	251
Bordetella-008	Bacteria	Proteobacteria	Gammaproteobacteria	Betaproteobacteriales	Burkholderiaceae	Bordetella	Bordetella bronchiseptica	U04948.1.1464	98.41	100	9e-123	251
Bordetella-008	Bacteria	Proteobacteria	Gammaproteobacteria	Betaproteobacteriales	Burkholderiaceae	Bordetella	Bordetella bronchiseptica	LT223643.1.1494	98.41	100	9e-123	251
Bordetella-008	Bacteria	Proteobacteria	Gammaproteobacteria	Betaproteobacteriales	Burkholderiaceae	Bordetella	Bordetella parapertussis	U04949.1.1464	98.41	100	9e-123	251
Bordetella-008	Bacteria	Proteobacteria	Gammaproteobacteria	Betaproteobacteriales	Burkholderiaceae	Bordetella	Bordetella bronchiseptica	AP014582.1908657.1910190	98.41	100	9e-123	251
Bordetella-008	Bacteria	Proteobacteria	Gammaproteobacteria	Betaproteobacteriales	Burkholderiaceae	Bordetella	Bordetella bronchiseptica	AP014582.3509209.3510742	98.41	100	9e-123	251
Bordetella-008	Bacteria	Proteobacteria	Gammaproteobacteria	Betaproteobacteriales	Burkholderiaceae	Bordetella	Bordetella bronchiseptica	AJ278452.1.1523	98.41	100	9e-123	251
Bordetella-008	Bacteria	Proteobacteria	Gammaproteobacteria	Betaproteobacteriales	Burkholderiaceae	Bordetella	Bordetella parapertussis	AJ278450.1.1523	98.41	100	9e-123	251
Bordetella-008	Bacteria	Proteobacteria	Gammaproteobacteria	Betaproteobacteriales	Burkholderiaceae	Bordetella	Bordetella petrii	AJ249861.1.1496	98.41	100	9e-123	251
Bordetella-008	Bacteria	Proteobacteria	Gammaproteobacteria	Betaproteobacteriales	Burkholderiaceae	Bordetella	Bordetella bronchiseptica	AB680479.1.1456	98.41	100	9e-123	251
Bordetella-008	Bacteria	Proteobacteria	Gammaproteobacteria	Betaproteobacteriales	Burkholderiaceae	Bordetella	unknown species	GX660041.1.1485	98.41	100	9e-123	251
Bordetella-008	Bacteria	Proteobacteria	Gammaproteobacteria	Betaproteobacteriales	Burkholderiaceae	Bordetella	Bordetella bronchiseptica MO149	HE965807.3458949.3460480	98.41	100	9e-123	251
Bordetella-008	Bacteria	Proteobacteria	Gammaproteobacteria	Betaproteobacteriales	Burkholderiaceae	Bordetella	Bordetella bronchiseptica MO149	HE965807.4267007.4268538	98.41	100	9e-123	251
Bordetella-008	Bacteria	Proteobacteria	Gammaproteobacteria	Betaproteobacteriales	Burkholderiaceae	Bordetella	Bordetella bronchiseptica 253	HE965806.4514910.4516441	98.41	100	9e-123	251
Bordetella-008	Bacteria	Proteobacteria	Gammaproteobacteria	Betaproteobacteriales	Burkholderiaceae	Bordetella	Bordetella parapertussis Bpp5	HE965803.998632.1000166	98.41	100	9e-123	251
Bordetella-008	Bacteria	Proteobacteria	Gammaproteobacteria	Betaproteobacteriales	Burkholderiaceae	Bordetella	Bordetella parapertussis Bpp5	HE965803.1704687.1706220	98.41	100	9e-123	251
Bordetella-008	Bacteria	Proteobacteria	Gammaproteobacteria	Betaproteobacteriales	Burkholderiaceae	Bordetella	unknown species	JQ337610.1.1395	98.41	100	9e-123	251
Bordetella-008	Bacteria	Proteobacteria	Gammaproteobacteria	Betaproteobacteriales	Burkholderiaceae	Bordetella	Bordetella bronchiseptica MO149	HE965807.1906578.1908109	98.41	100	9e-123	251
Bordetella-008	Bacteria	Proteobacteria	Gammaproteobacteria	Betaproteobacteriales	Burkholderiaceae	Bordetella	Bordetella bronchiseptica 253	HE965806.1782972.1784503	98.41	100	9e-123	251
Bordetella-008	Bacteria	Proteobacteria	Gammaproteobacteria	Betaproteobacteriales	Burkholderiaceae	Bordetella	Bordetella parapertussis Bpp5	HE965803.1888803.1890336	98.41	100	9e-123	251
Bordetella-008	Bacteria	Proteobacteria	Gammaproteobacteria	Betaproteobacteriales	Burkholderiaceae	Bordetella	Bordetella bronchiseptica 253	HE965806.1276708.1278239	98.41	100	9e-123	251
Bordetella-008	Bacteria	Proteobacteria	Gammaproteobacteria	Betaproteobacteriales	Burkholderiaceae	GKS98 freshwater group	Alcaligenaceae bacterium OTU 56	KT887980.1.1339	98.41	100	9e-123	251
Bordetella-008	Bacteria	Proteobacteria	Gammaproteobacteria	Betaproteobacteriales	Burkholderiaceae	Bordetella	Bordetella bronchiseptica	KF601902.1.1376	98.41	100	9e-123	251
Bordetella-008	Bacteria	Proteobacteria	Gammaproteobacteria	Betaproteobacteriales	Burkholderiaceae	Bordetella	Bordetella bronchiseptica	KF601903.1.1376	98.41	100	9e-123	251
Bordetella-008	Bacteria	Proteobacteria	Gammaproteobacteria	Betaproteobacteriales	Burkholderiaceae	Bordetella	Bordetella sp.	EU082168.1.1419	98.41	100	9e-123	251
Bordetella-008	Bacteria	Proteobacteria	Gammaproteobacteria	Betaproteobacteriales	Burkholderiaceae	Bordetella	Bordetella sp.	EU082152.1.1410	98.41	100	9e-123	251
Bordetella-008	Bacteria	Proteobacteria	Gammaproteobacteria	Betaproteobacteriales	Burkholderiaceae	Bordetella	Bordetella sp.	EU082141.1.1416	98.41	100	9e-123	251
Bordetella-008	Bacteria	Proteobacteria	Gammaproteobacteria	Betaproteobacteriales	Burkholderiaceae	Bordetella	Bordetella sp.	EU082143.1.1432	98.41	100	9e-123	251
Bordetella-008	Bacteria	Proteobacteria	Gammaproteobacteria	Betaproteobacteriales	Burkholderiaceae	Bordetella	Bordetella sp.	EU082150.1.1416	98.41	100	9e-123	251
Bordetella-008	Bacteria	Proteobacteria	Gammaproteobacteria	Betaproteobacteriales	Burkholderiaceae	Bordetella	Bordetella genomosp. 6	EU082134.1.1376	98.41	100	9e-123	251
Bordetella-008	Bacteria	Proteobacteria	Gammaproteobacteria	Betaproteobacteriales	Burkholderiaceae	Bordetella	Bordetella parapertussis	BX640428.97283.98814	98.41	100	9e-123	251
Bordetella-008	Bacteria	Proteobacteria	Gammaproteobacteria	Betaproteobacteriales	Burkholderiaceae	Bordetella	Bordetella bronchiseptica	BX640447.139304.140835	98.41	100	9e-123	251
Bordetella-008	Bacteria	Proteobacteria	Gammaproteobacteria	Betaproteobacteriales	Burkholderiaceae	Bordetella	Bordetella bronchiseptica	BX640449.306864.308395	98.41	100	9e-123	251
Bordetella-008	Bacteria	Proteobacteria	Gammaproteobacteria	Betaproteobacteriales	Burkholderiaceae	Bordetella	Bordetella parapertussis	BX640434.250755.252286	98.41	100	9e-123	251
Bordetella-008	Bacteria	Proteobacteria	Gammaproteobacteria	Betaproteobacteriales	Burkholderiaceae	Bordetella	Bordetella bronchiseptica	BX640442.233547.235078	98.41	100	9e-123	251
Bordetella-008	Bacteria	Proteobacteria	Gammaproteobacteria	Betaproteobacteriales	Burkholderiaceae	Bordetella	Bordetella parapertussis	BX640430.145573.147104	98.41	100	9e-123	251
Bordetella-010	Bacteria	Proteobacteria	Gammaproteobacteria	Betaproteobacteriales	Burkholderiaceae	Bordetella	Bordetella petrii J49	JAEJ01000062.3470.4980	99.58	95.6175	1e-121	240
Bordetella-010	Bacteria	Proteobacteria	Gammaproteobacteria	Betaproteobacteriales	Burkholderiaceae	Bordetella	Achromobacter sp.	LHSJ01000019.33055.34596	99.58	95.6175	1e-121	240
Bordetella-010	Bacteria	Proteobacteria	Gammaproteobacteria	Betaproteobacteriales	Burkholderiaceae	Bordetella	unknown species	JF429198.1.1494	99.58	95.6175	1e-121	240
Bordetella-010	Bacteria	Proteobacteria	Gammaproteobacteria	Betaproteobacteriales	Burkholderiaceae	Bordetella	Bordetella parapertussis	LRII01000001.466275.467816	99.58	95.6175	1e-121	240
Bordetella-010	Bacteria	Proteobacteria	Gammaproteobacteria	Betaproteobacteriales	Burkholderiaceae	Bordetella	Bordetella parapertussis	LRII01000001.1207194.1208735	99.58	95.6175	1e-121	240
Bordetella-010	Bacteria	Proteobacteria	Gammaproteobacteria	Betaproteobacteriales	Burkholderiaceae	Bordetella	Bordetella sp.	DQ152014.1.1391	99.58	95.6175	1e-121	240
Bordetella-010	Bacteria	Proteobacteria	Gammaproteobacteria	Betaproteobacteriales	Burkholderiaceae	Bordetella	Bordetella genomosp. 6	CP021107.813813.815354	99.58	95.6175	1e-121	240
Bordetella-010	Bacteria	Proteobacteria	Gammaproteobacteria	Betaproteobacteriales	Burkholderiaceae	Bordetella	Bordetella genomosp. 6	CP021107.3223996.3225537	99.58	95.6175	1e-121	240
Bordetella-010	Bacteria	Proteobacteria	Gammaproteobacteria	Betaproteobacteriales	Burkholderiaceae	Bordetella	Bordetella bronchiseptica	CP016431.4232931.4234472	99.58	95.6175	1e-121	240
Bordetella-010	Bacteria	Proteobacteria	Gammaproteobacteria	Betaproteobacteriales	Burkholderiaceae	Bordetella	Bordetella parapertussis	FJ969842.1.1432	99.58	95.6175	1e-121	240
Bordetella-010	Bacteria	Proteobacteria	Gammaproteobacteria	Betaproteobacteriales	Burkholderiaceae	Bordetella	Bordetella parapertussis	CP016342.4078235.4079776	99.58	95.6175	1e-121	240
Bordetella-010	Bacteria	Proteobacteria	Gammaproteobacteria	Betaproteobacteriales	Burkholderiaceae	Bordetella	Bordetella bronchiseptica	CP016431.3429416.3430957	99.58	95.6175	1e-121	240
Bordetella-010	Bacteria	Proteobacteria	Gammaproteobacteria	Betaproteobacteriales	Burkholderiaceae	Bordetella	Bordetella sp.	KM079614.1.1417	99.58	95.6175	1e-121	240
Bordetella-010	Bacteria	Proteobacteria	Gammaproteobacteria	Betaproteobacteriales	Burkholderiaceae	Bordetella	Bordetella bronchiseptica	EU643522.1.1368	99.58	95.6175	1e-121	240
Bordetella-010	Bacteria	Proteobacteria	Gammaproteobacteria	Betaproteobacteriales	Burkholderiaceae	Bordetella	Bordetella bronchiseptica	U04948.1.1464	99.58	95.6175	1e-121	240
Bordetella-010	Bacteria	Proteobacteria	Gammaproteobacteria	Betaproteobacteriales	Burkholderiaceae	Bordetella	Bordetella bronchiseptica	LT223643.1.1494	99.58	95.6175	1e-121	240
Bordetella-010	Bacteria	Proteobacteria	Gammaproteobacteria	Betaproteobacteriales	Burkholderiaceae	Bordetella	Bordetella parapertussis	U04949.1.1464	99.58	95.6175	1e-121	240
Bordetella-010	Bacteria	Proteobacteria	Gammaproteobacteria	Betaproteobacteriales	Burkholderiaceae	Bordetella	Bordetella bronchiseptica	AP014582.1908657.1910190	99.58	95.6175	1e-121	240
Bordetella-010	Bacteria	Proteobacteria	Gammaproteobacteria	Betaproteobacteriales	Burkholderiaceae	Bordetella	Bordetella bronchiseptica	AP014582.3509209.3510742	99.58	95.6175	1e-121	240
Bordetella-010	Bacteria	Proteobacteria	Gammaproteobacteria	Betaproteobacteriales	Burkholderiaceae	Bordetella	Bordetella bronchiseptica	AJ278452.1.1523	99.58	95.6175	1e-121	240
Bordetella-010	Bacteria	Proteobacteria	Gammaproteobacteria	Betaproteobacteriales	Burkholderiaceae	Bordetella	Bordetella parapertussis	AJ278450.1.1523	99.58	95.6175	1e-121	240
Bordetella-010	Bacteria	Proteobacteria	Gammaproteobacteria	Betaproteobacteriales	Burkholderiaceae	Bordetella	Bordetella petrii	AJ249861.1.1496	99.58	95.6175	1e-121	240
Bordetella-010	Bacteria	Proteobacteria	Gammaproteobacteria	Betaproteobacteriales	Burkholderiaceae	Bordetella	Bordetella bronchiseptica	AB680479.1.1456	99.58	95.6175	1e-121	240
Bordetella-010	Bacteria	Proteobacteria	Gammaproteobacteria	Betaproteobacteriales	Burkholderiaceae	Bordetella	unknown species	GX660041.1.1485	99.58	95.6175	1e-121	240
Bordetella-010	Bacteria	Proteobacteria	Gammaproteobacteria	Betaproteobacteriales	Burkholderiaceae	Bordetella	Bordetella bronchiseptica MO149	HE965807.3458949.3460480	99.58	95.6175	1e-121	240
Bordetella-010	Bacteria	Proteobacteria	Gammaproteobacteria	Betaproteobacteriales	Burkholderiaceae	Bordetella	Bordetella bronchiseptica MO149	HE965807.4267007.4268538	99.58	95.6175	1e-121	240
Bordetella-010	Bacteria	Proteobacteria	Gammaproteobacteria	Betaproteobacteriales	Burkholderiaceae	Bordetella	Bordetella bronchiseptica 253	HE965806.4514910.4516441	99.58	95.6175	1e-121	240
Bordetella-010	Bacteria	Proteobacteria	Gammaproteobacteria	Betaproteobacteriales	Burkholderiaceae	Bordetella	Bordetella parapertussis Bpp5	HE965803.998632.1000166	99.58	95.6175	1e-121	240
Bordetella-010	Bacteria	Proteobacteria	Gammaproteobacteria	Betaproteobacteriales	Burkholderiaceae	Bordetella	Bordetella parapertussis Bpp5	HE965803.1704687.1706220	99.58	95.6175	1e-121	240
Bordetella-010	Bacteria	Proteobacteria	Gammaproteobacteria	Betaproteobacteriales	Burkholderiaceae	Bordetella	unknown species	JQ337610.1.1395	99.58	95.6175	1e-121	240
Bordetella-010	Bacteria	Proteobacteria	Gammaproteobacteria	Betaproteobacteriales	Burkholderiaceae	Bordetella	Bordetella bronchiseptica MO149	HE965807.1906578.1908109	99.58	95.6175	1e-121	240
Bordetella-010	Bacteria	Proteobacteria	Gammaproteobacteria	Betaproteobacteriales	Burkholderiaceae	Bordetella	Bordetella bronchiseptica 253	HE965806.1782972.1784503	99.58	95.6175	1e-121	240
Bordetella-010	Bacteria	Proteobacteria	Gammaproteobacteria	Betaproteobacteriales	Burkholderiaceae	Bordetella	Bordetella parapertussis Bpp5	HE965803.1888803.1890336	99.58	95.6175	1e-121	240
Bordetella-010	Bacteria	Proteobacteria	Gammaproteobacteria	Betaproteobacteriales	Burkholderiaceae	Bordetella	Bordetella bronchiseptica 253	HE965806.1276708.1278239	99.58	95.6175	1e-121	240
Bordetella-010	Bacteria	Proteobacteria	Gammaproteobacteria	Betaproteobacteriales	Burkholderiaceae	GKS98 freshwater group	Alcaligenaceae bacterium OTU 56	KT887980.1.1339	99.58	95.6175	1e-121	240
Bordetella-010	Bacteria	Proteobacteria	Gammaproteobacteria	Betaproteobacteriales	Burkholderiaceae	Bordetella	Bordetella bronchiseptica	KF601902.1.1376	99.58	95.6175	1e-121	240
Bordetella-010	Bacteria	Proteobacteria	Gammaproteobacteria	Betaproteobacteriales	Burkholderiaceae	Bordetella	Bordetella bronchiseptica	KF601903.1.1376	99.58	95.6175	1e-121	240
Bordetella-010	Bacteria	Proteobacteria	Gammaproteobacteria	Betaproteobacteriales	Burkholderiaceae	Bordetella	Bordetella sp.	EU082168.1.1419	99.58	95.6175	1e-121	240
Bordetella-010	Bacteria	Proteobacteria	Gammaproteobacteria	Betaproteobacteriales	Burkholderiaceae	Bordetella	Bordetella sp.	EU082152.1.1410	99.58	95.6175	1e-121	240
Bordetella-010	Bacteria	Proteobacteria	Gammaproteobacteria	Betaproteobacteriales	Burkholderiaceae	Bordetella	Bordetella sp.	EU082141.1.1416	99.58	95.6175	1e-121	240
Bordetella-010	Bacteria	Proteobacteria	Gammaproteobacteria	Betaproteobacteriales	Burkholderiaceae	Bordetella	Bordetella sp.	EU082143.1.1432	99.58	95.6175	1e-121	240
Bordetella-010	Bacteria	Proteobacteria	Gammaproteobacteria	Betaproteobacteriales	Burkholderiaceae	Bordetella	Bordetella sp.	EU082150.1.1416	99.58	95.6175	1e-121	240
Bordetella-010	Bacteria	Proteobacteria	Gammaproteobacteria	Betaproteobacteriales	Burkholderiaceae	Bordetella	Bordetella genomosp. 6	EU082134.1.1376	99.58	95.6175	1e-121	240
Bordetella-010	Bacteria	Proteobacteria	Gammaproteobacteria	Betaproteobacteriales	Burkholderiaceae	Bordetella	Bordetella parapertussis	BX640428.97283.98814	99.58	95.6175	1e-121	240
Bordetella-010	Bacteria	Proteobacteria	Gammaproteobacteria	Betaproteobacteriales	Burkholderiaceae	Bordetella	Bordetella bronchiseptica	BX640447.139304.140835	99.58	95.6175	1e-121	240
Bordetella-010	Bacteria	Proteobacteria	Gammaproteobacteria	Betaproteobacteriales	Burkholderiaceae	Bordetella	Bordetella bronchiseptica	BX640449.306864.308395	99.58	95.6175	1e-121	240
Bordetella-010	Bacteria	Proteobacteria	Gammaproteobacteria	Betaproteobacteriales	Burkholderiaceae	Bordetella	Bordetella parapertussis	BX640434.250755.252286	99.58	95.6175	1e-121	240
Bordetella-010	Bacteria	Proteobacteria	Gammaproteobacteria	Betaproteobacteriales	Burkholderiaceae	Bordetella	Bordetella bronchiseptica	BX640442.233547.235078	99.58	95.6175	1e-121	240
Bordetella-010	Bacteria	Proteobacteria	Gammaproteobacteria	Betaproteobacteriales	Burkholderiaceae	Bordetella	Bordetella parapertussis	BX640430.145573.147104	99.58	95.6175	1e-121	240
Bordetella-011	Bacteria	Proteobacteria	Gammaproteobacteria	Betaproteobacteriales	Burkholderiaceae	Bordetella	Bordetella petrii J49	JAEJ01000062.3470.4980	98.79	98.4064	3e-122	247
Bordetella-011	Bacteria	Proteobacteria	Gammaproteobacteria	Betaproteobacteriales	Burkholderiaceae	Bordetella	Achromobacter sp.	LHSJ01000019.33055.34596	98.79	98.4064	3e-122	247
Bordetella-011	Bacteria	Proteobacteria	Gammaproteobacteria	Betaproteobacteriales	Burkholderiaceae	Bordetella	unknown species	JF429198.1.1494	98.79	98.4064	3e-122	247
Bordetella-011	Bacteria	Proteobacteria	Gammaproteobacteria	Betaproteobacteriales	Burkholderiaceae	Bordetella	Bordetella parapertussis	LRII01000001.466275.467816	98.79	98.4064	3e-122	247
Bordetella-011	Bacteria	Proteobacteria	Gammaproteobacteria	Betaproteobacteriales	Burkholderiaceae	Bordetella	Bordetella parapertussis	LRII01000001.1207194.1208735	98.79	98.4064	3e-122	247
Bordetella-011	Bacteria	Proteobacteria	Gammaproteobacteria	Betaproteobacteriales	Burkholderiaceae	Bordetella	Bordetella sp.	DQ152014.1.1391	98.79	98.4064	3e-122	247
Bordetella-011	Bacteria	Proteobacteria	Gammaproteobacteria	Betaproteobacteriales	Burkholderiaceae	Bordetella	Bordetella genomosp. 6	CP021107.813813.815354	98.79	98.4064	3e-122	247
Bordetella-011	Bacteria	Proteobacteria	Gammaproteobacteria	Betaproteobacteriales	Burkholderiaceae	Bordetella	Bordetella genomosp. 6	CP021107.3223996.3225537	98.79	98.4064	3e-122	247
Bordetella-011	Bacteria	Proteobacteria	Gammaproteobacteria	Betaproteobacteriales	Burkholderiaceae	Bordetella	Bordetella bronchiseptica	CP016431.4232931.4234472	98.79	98.4064	3e-122	247
Bordetella-011	Bacteria	Proteobacteria	Gammaproteobacteria	Betaproteobacteriales	Burkholderiaceae	Bordetella	Bordetella parapertussis	FJ969842.1.1432	98.79	98.4064	3e-122	247
Bordetella-011	Bacteria	Proteobacteria	Gammaproteobacteria	Betaproteobacteriales	Burkholderiaceae	Bordetella	Bordetella parapertussis	CP016342.4078235.4079776	98.79	98.4064	3e-122	247
Bordetella-011	Bacteria	Proteobacteria	Gammaproteobacteria	Betaproteobacteriales	Burkholderiaceae	Bordetella	Bordetella bronchiseptica	CP016431.3429416.3430957	98.79	98.4064	3e-122	247
Bordetella-011	Bacteria	Proteobacteria	Gammaproteobacteria	Betaproteobacteriales	Burkholderiaceae	Bordetella	Bordetella sp.	KM079614.1.1417	98.79	98.4064	3e-122	247
Bordetella-011	Bacteria	Proteobacteria	Gammaproteobacteria	Betaproteobacteriales	Burkholderiaceae	Bordetella	Bordetella bronchiseptica	EU643522.1.1368	98.79	98.4064	3e-122	247
Bordetella-011	Bacteria	Proteobacteria	Gammaproteobacteria	Betaproteobacteriales	Burkholderiaceae	Bordetella	Bordetella bronchiseptica	U04948.1.1464	98.79	98.4064	3e-122	247
Bordetella-011	Bacteria	Proteobacteria	Gammaproteobacteria	Betaproteobacteriales	Burkholderiaceae	Bordetella	Bordetella bronchiseptica	LT223643.1.1494	98.79	98.4064	3e-122	247
Bordetella-011	Bacteria	Proteobacteria	Gammaproteobacteria	Betaproteobacteriales	Burkholderiaceae	Bordetella	Bordetella parapertussis	U04949.1.1464	98.79	98.4064	3e-122	247
Bordetella-011	Bacteria	Proteobacteria	Gammaproteobacteria	Betaproteobacteriales	Burkholderiaceae	Bordetella	Bordetella bronchiseptica	AP014582.1908657.1910190	98.79	98.4064	3e-122	247
Bordetella-011	Bacteria	Proteobacteria	Gammaproteobacteria	Betaproteobacteriales	Burkholderiaceae	Bordetella	Bordetella bronchiseptica	AP014582.3509209.3510742	98.79	98.4064	3e-122	247
Bordetella-011	Bacteria	Proteobacteria	Gammaproteobacteria	Betaproteobacteriales	Burkholderiaceae	Bordetella	Bordetella bronchiseptica	AJ278452.1.1523	98.79	98.4064	3e-122	247
Bordetella-011	Bacteria	Proteobacteria	Gammaproteobacteria	Betaproteobacteriales	Burkholderiaceae	Bordetella	Bordetella parapertussis	AJ278450.1.1523	98.79	98.4064	3e-122	247
Bordetella-011	Bacteria	Proteobacteria	Gammaproteobacteria	Betaproteobacteriales	Burkholderiaceae	Bordetella	Bordetella petrii	AJ249861.1.1496	98.79	98.4064	3e-122	247
Bordetella-011	Bacteria	Proteobacteria	Gammaproteobacteria	Betaproteobacteriales	Burkholderiaceae	Bordetella	Bordetella bronchiseptica	AB680479.1.1456	98.79	98.4064	3e-122	247
Bordetella-011	Bacteria	Proteobacteria	Gammaproteobacteria	Betaproteobacteriales	Burkholderiaceae	Bordetella	unknown species	GX660041.1.1485	98.79	98.4064	3e-122	247
Bordetella-011	Bacteria	Proteobacteria	Gammaproteobacteria	Betaproteobacteriales	Burkholderiaceae	Bordetella	Bordetella bronchiseptica MO149	HE965807.3458949.3460480	98.79	98.4064	3e-122	247
Bordetella-011	Bacteria	Proteobacteria	Gammaproteobacteria	Betaproteobacteriales	Burkholderiaceae	Bordetella	Bordetella bronchiseptica MO149	HE965807.4267007.4268538	98.79	98.4064	3e-122	247
Bordetella-011	Bacteria	Proteobacteria	Gammaproteobacteria	Betaproteobacteriales	Burkholderiaceae	Bordetella	Bordetella bronchiseptica 253	HE965806.4514910.4516441	98.79	98.4064	3e-122	247
Bordetella-011	Bacteria	Proteobacteria	Gammaproteobacteria	Betaproteobacteriales	Burkholderiaceae	Bordetella	Bordetella parapertussis Bpp5	HE965803.998632.1000166	98.79	98.4064	3e-122	247
Bordetella-011	Bacteria	Proteobacteria	Gammaproteobacteria	Betaproteobacteriales	Burkholderiaceae	Bordetella	Bordetella parapertussis Bpp5	HE965803.1704687.1706220	98.79	98.4064	3e-122	247
Bordetella-011	Bacteria	Proteobacteria	Gammaproteobacteria	Betaproteobacteriales	Burkholderiaceae	Bordetella	unknown species	JQ337610.1.1395	98.79	98.4064	3e-122	247
Bordetella-011	Bacteria	Proteobacteria	Gammaproteobacteria	Betaproteobacteriales	Burkholderiaceae	Bordetella	Bordetella bronchiseptica MO149	HE965807.1906578.1908109	98.79	98.4064	3e-122	247
Bordetella-011	Bacteria	Proteobacteria	Gammaproteobacteria	Betaproteobacteriales	Burkholderiaceae	Bordetella	Bordetella bronchiseptica 253	HE965806.1782972.1784503	98.79	98.4064	3e-122	247
Bordetella-011	Bacteria	Proteobacteria	Gammaproteobacteria	Betaproteobacteriales	Burkholderiaceae	Bordetella	Bordetella parapertussis Bpp5	HE965803.1888803.1890336	98.79	98.4064	3e-122	247
Bordetella-011	Bacteria	Proteobacteria	Gammaproteobacteria	Betaproteobacteriales	Burkholderiaceae	Bordetella	Bordetella bronchiseptica 253	HE965806.1276708.1278239	98.79	98.4064	3e-122	247
Bordetella-011	Bacteria	Proteobacteria	Gammaproteobacteria	Betaproteobacteriales	Burkholderiaceae	GKS98 freshwater group	Alcaligenaceae bacterium OTU 56	KT887980.1.1339	98.79	98.4064	3e-122	247
Bordetella-011	Bacteria	Proteobacteria	Gammaproteobacteria	Betaproteobacteriales	Burkholderiaceae	Bordetella	Bordetella bronchiseptica	KF601902.1.1376	98.79	98.4064	3e-122	247
Bordetella-011	Bacteria	Proteobacteria	Gammaproteobacteria	Betaproteobacteriales	Burkholderiaceae	Bordetella	Bordetella bronchiseptica	KF601903.1.1376	98.79	98.4064	3e-122	247
Bordetella-011	Bacteria	Proteobacteria	Gammaproteobacteria	Betaproteobacteriales	Burkholderiaceae	Bordetella	Bordetella sp.	EU082168.1.1419	98.79	98.4064	3e-122	247
Bordetella-011	Bacteria	Proteobacteria	Gammaproteobacteria	Betaproteobacteriales	Burkholderiaceae	Bordetella	Bordetella sp.	EU082152.1.1410	98.79	98.4064	3e-122	247
Bordetella-011	Bacteria	Proteobacteria	Gammaproteobacteria	Betaproteobacteriales	Burkholderiaceae	Bordetella	Bordetella sp.	EU082141.1.1416	98.79	98.4064	3e-122	247
Bordetella-011	Bacteria	Proteobacteria	Gammaproteobacteria	Betaproteobacteriales	Burkholderiaceae	Bordetella	Bordetella sp.	EU082143.1.1432	98.79	98.4064	3e-122	247
Bordetella-011	Bacteria	Proteobacteria	Gammaproteobacteria	Betaproteobacteriales	Burkholderiaceae	Bordetella	Bordetella sp.	EU082150.1.1416	98.79	98.4064	3e-122	247
Bordetella-011	Bacteria	Proteobacteria	Gammaproteobacteria	Betaproteobacteriales	Burkholderiaceae	Bordetella	Bordetella genomosp. 6	EU082134.1.1376	98.79	98.4064	3e-122	247
Bordetella-011	Bacteria	Proteobacteria	Gammaproteobacteria	Betaproteobacteriales	Burkholderiaceae	Bordetella	Bordetella parapertussis	BX640428.97283.98814	98.79	98.4064	3e-122	247
Bordetella-011	Bacteria	Proteobacteria	Gammaproteobacteria	Betaproteobacteriales	Burkholderiaceae	Bordetella	Bordetella bronchiseptica	BX640447.139304.140835	98.79	98.4064	3e-122	247
Bordetella-011	Bacteria	Proteobacteria	Gammaproteobacteria	Betaproteobacteriales	Burkholderiaceae	Bordetella	Bordetella bronchiseptica	BX640449.306864.308395	98.79	98.4064	3e-122	247
Bordetella-011	Bacteria	Proteobacteria	Gammaproteobacteria	Betaproteobacteriales	Burkholderiaceae	Bordetella	Bordetella parapertussis	BX640434.250755.252286	98.79	98.4064	3e-122	247
Bordetella-011	Bacteria	Proteobacteria	Gammaproteobacteria	Betaproteobacteriales	Burkholderiaceae	Bordetella	Bordetella bronchiseptica	BX640442.233547.235078	98.79	98.4064	3e-122	247
Bordetella-011	Bacteria	Proteobacteria	Gammaproteobacteria	Betaproteobacteriales	Burkholderiaceae	Bordetella	Bordetella parapertussis	BX640430.145573.147104	98.79	98.4064	3e-122	247
Bordetella-013	Bacteria	Proteobacteria	Gammaproteobacteria	Betaproteobacteriales	Burkholderiaceae	Bordetella	Bordetella petrii J49	JAEJ01000062.3470.4980	98.41	100	9e-123	251
Bordetella-013	Bacteria	Proteobacteria	Gammaproteobacteria	Betaproteobacteriales	Burkholderiaceae	Bordetella	Achromobacter sp.	LHSJ01000019.33055.34596	98.41	100	9e-123	251
Bordetella-013	Bacteria	Proteobacteria	Gammaproteobacteria	Betaproteobacteriales	Burkholderiaceae	Bordetella	unknown species	JF429198.1.1494	98.41	100	9e-123	251
Bordetella-013	Bacteria	Proteobacteria	Gammaproteobacteria	Betaproteobacteriales	Burkholderiaceae	Bordetella	Bordetella parapertussis	LRII01000001.466275.467816	98.41	100	9e-123	251
Bordetella-013	Bacteria	Proteobacteria	Gammaproteobacteria	Betaproteobacteriales	Burkholderiaceae	Bordetella	Bordetella parapertussis	LRII01000001.1207194.1208735	98.41	100	9e-123	251
Bordetella-013	Bacteria	Proteobacteria	Gammaproteobacteria	Betaproteobacteriales	Burkholderiaceae	Bordetella	Bordetella sp.	DQ152014.1.1391	98.41	100	9e-123	251
Bordetella-013	Bacteria	Proteobacteria	Gammaproteobacteria	Betaproteobacteriales	Burkholderiaceae	Bordetella	Bordetella genomosp. 6	CP021107.813813.815354	98.41	100	9e-123	251
Bordetella-013	Bacteria	Proteobacteria	Gammaproteobacteria	Betaproteobacteriales	Burkholderiaceae	Bordetella	Bordetella genomosp. 6	CP021107.3223996.3225537	98.41	100	9e-123	251
Bordetella-013	Bacteria	Proteobacteria	Gammaproteobacteria	Betaproteobacteriales	Burkholderiaceae	Bordetella	Bordetella bronchiseptica	CP016431.4232931.4234472	98.41	100	9e-123	251
Bordetella-013	Bacteria	Proteobacteria	Gammaproteobacteria	Betaproteobacteriales	Burkholderiaceae	Bordetella	Bordetella parapertussis	FJ969842.1.1432	98.41	100	9e-123	251
Bordetella-013	Bacteria	Proteobacteria	Gammaproteobacteria	Betaproteobacteriales	Burkholderiaceae	Bordetella	Bordetella parapertussis	CP016342.4078235.4079776	98.41	100	9e-123	251
Bordetella-013	Bacteria	Proteobacteria	Gammaproteobacteria	Betaproteobacteriales	Burkholderiaceae	Bordetella	Bordetella bronchiseptica	CP016431.3429416.3430957	98.41	100	9e-123	251
Bordetella-013	Bacteria	Proteobacteria	Gammaproteobacteria	Betaproteobacteriales	Burkholderiaceae	Bordetella	Bordetella sp.	KM079614.1.1417	98.41	100	9e-123	251
Bordetella-013	Bacteria	Proteobacteria	Gammaproteobacteria	Betaproteobacteriales	Burkholderiaceae	Bordetella	Bordetella bronchiseptica	EU643522.1.1368	98.41	100	9e-123	251
Bordetella-013	Bacteria	Proteobacteria	Gammaproteobacteria	Betaproteobacteriales	Burkholderiaceae	Bordetella	Bordetella bronchiseptica	U04948.1.1464	98.41	100	9e-123	251
Bordetella-013	Bacteria	Proteobacteria	Gammaproteobacteria	Betaproteobacteriales	Burkholderiaceae	Bordetella	Bordetella bronchiseptica	LT223643.1.1494	98.41	100	9e-123	251
Bordetella-013	Bacteria	Proteobacteria	Gammaproteobacteria	Betaproteobacteriales	Burkholderiaceae	Bordetella	Bordetella parapertussis	U04949.1.1464	98.41	100	9e-123	251
Bordetella-013	Bacteria	Proteobacteria	Gammaproteobacteria	Betaproteobacteriales	Burkholderiaceae	Bordetella	Bordetella bronchiseptica	AP014582.1908657.1910190	98.41	100	9e-123	251
Bordetella-013	Bacteria	Proteobacteria	Gammaproteobacteria	Betaproteobacteriales	Burkholderiaceae	Bordetella	Bordetella bronchiseptica	AP014582.3509209.3510742	98.41	100	9e-123	251
Bordetella-013	Bacteria	Proteobacteria	Gammaproteobacteria	Betaproteobacteriales	Burkholderiaceae	Bordetella	Bordetella bronchiseptica	AJ278452.1.1523	98.41	100	9e-123	251
Bordetella-013	Bacteria	Proteobacteria	Gammaproteobacteria	Betaproteobacteriales	Burkholderiaceae	Bordetella	Bordetella parapertussis	AJ278450.1.1523	98.41	100	9e-123	251
Bordetella-013	Bacteria	Proteobacteria	Gammaproteobacteria	Betaproteobacteriales	Burkholderiaceae	Bordetella	Bordetella petrii	AJ249861.1.1496	98.41	100	9e-123	251
Bordetella-013	Bacteria	Proteobacteria	Gammaproteobacteria	Betaproteobacteriales	Burkholderiaceae	Bordetella	Bordetella bronchiseptica	AB680479.1.1456	98.41	100	9e-123	251
Bordetella-013	Bacteria	Proteobacteria	Gammaproteobacteria	Betaproteobacteriales	Burkholderiaceae	Bordetella	unknown species	GX660041.1.1485	98.41	100	9e-123	251
Bordetella-013	Bacteria	Proteobacteria	Gammaproteobacteria	Betaproteobacteriales	Burkholderiaceae	Bordetella	Bordetella bronchiseptica MO149	HE965807.3458949.3460480	98.41	100	9e-123	251
Bordetella-013	Bacteria	Proteobacteria	Gammaproteobacteria	Betaproteobacteriales	Burkholderiaceae	Bordetella	Bordetella bronchiseptica MO149	HE965807.4267007.4268538	98.41	100	9e-123	251
Bordetella-013	Bacteria	Proteobacteria	Gammaproteobacteria	Betaproteobacteriales	Burkholderiaceae	Bordetella	Bordetella bronchiseptica 253	HE965806.4514910.4516441	98.41	100	9e-123	251
Bordetella-013	Bacteria	Proteobacteria	Gammaproteobacteria	Betaproteobacteriales	Burkholderiaceae	Bordetella	Bordetella parapertussis Bpp5	HE965803.998632.1000166	98.41	100	9e-123	251
Bordetella-013	Bacteria	Proteobacteria	Gammaproteobacteria	Betaproteobacteriales	Burkholderiaceae	Bordetella	Bordetella parapertussis Bpp5	HE965803.1704687.1706220	98.41	100	9e-123	251
Bordetella-013	Bacteria	Proteobacteria	Gammaproteobacteria	Betaproteobacteriales	Burkholderiaceae	Bordetella	unknown species	JQ337610.1.1395	98.41	100	9e-123	251
Bordetella-013	Bacteria	Proteobacteria	Gammaproteobacteria	Betaproteobacteriales	Burkholderiaceae	Bordetella	Bordetella bronchiseptica MO149	HE965807.1906578.1908109	98.41	100	9e-123	251
Bordetella-013	Bacteria	Proteobacteria	Gammaproteobacteria	Betaproteobacteriales	Burkholderiaceae	Bordetella	Bordetella bronchiseptica 253	HE965806.1782972.1784503	98.41	100	9e-123	251
Bordetella-013	Bacteria	Proteobacteria	Gammaproteobacteria	Betaproteobacteriales	Burkholderiaceae	Bordetella	Bordetella parapertussis Bpp5	HE965803.1888803.1890336	98.41	100	9e-123	251
Bordetella-013	Bacteria	Proteobacteria	Gammaproteobacteria	Betaproteobacteriales	Burkholderiaceae	Bordetella	Bordetella bronchiseptica 253	HE965806.1276708.1278239	98.41	100	9e-123	251
Bordetella-013	Bacteria	Proteobacteria	Gammaproteobacteria	Betaproteobacteriales	Burkholderiaceae	GKS98 freshwater group	Alcaligenaceae bacterium OTU 56	KT887980.1.1339	98.41	100	9e-123	251
Bordetella-013	Bacteria	Proteobacteria	Gammaproteobacteria	Betaproteobacteriales	Burkholderiaceae	Bordetella	Bordetella bronchiseptica	KF601902.1.1376	98.41	100	9e-123	251
Bordetella-013	Bacteria	Proteobacteria	Gammaproteobacteria	Betaproteobacteriales	Burkholderiaceae	Bordetella	Bordetella bronchiseptica	KF601903.1.1376	98.41	100	9e-123	251
Bordetella-013	Bacteria	Proteobacteria	Gammaproteobacteria	Betaproteobacteriales	Burkholderiaceae	Bordetella	Bordetella sp.	EU082168.1.1419	98.41	100	9e-123	251
Bordetella-013	Bacteria	Proteobacteria	Gammaproteobacteria	Betaproteobacteriales	Burkholderiaceae	Bordetella	Bordetella sp.	EU082152.1.1410	98.41	100	9e-123	251
Bordetella-013	Bacteria	Proteobacteria	Gammaproteobacteria	Betaproteobacteriales	Burkholderiaceae	Bordetella	Bordetella sp.	EU082141.1.1416	98.41	100	9e-123	251
Bordetella-013	Bacteria	Proteobacteria	Gammaproteobacteria	Betaproteobacteriales	Burkholderiaceae	Bordetella	Bordetella sp.	EU082143.1.1432	98.41	100	9e-123	251
Bordetella-013	Bacteria	Proteobacteria	Gammaproteobacteria	Betaproteobacteriales	Burkholderiaceae	Bordetella	Bordetella sp.	EU082150.1.1416	98.41	100	9e-123	251
Bordetella-013	Bacteria	Proteobacteria	Gammaproteobacteria	Betaproteobacteriales	Burkholderiaceae	Bordetella	Bordetella genomosp. 6	EU082134.1.1376	98.41	100	9e-123	251
Bordetella-013	Bacteria	Proteobacteria	Gammaproteobacteria	Betaproteobacteriales	Burkholderiaceae	Bordetella	Bordetella parapertussis	BX640428.97283.98814	98.41	100	9e-123	251
Bordetella-013	Bacteria	Proteobacteria	Gammaproteobacteria	Betaproteobacteriales	Burkholderiaceae	Bordetella	Bordetella bronchiseptica	BX640447.139304.140835	98.41	100	9e-123	251
Bordetella-013	Bacteria	Proteobacteria	Gammaproteobacteria	Betaproteobacteriales	Burkholderiaceae	Bordetella	Bordetella bronchiseptica	BX640449.306864.308395	98.41	100	9e-123	251
Bordetella-013	Bacteria	Proteobacteria	Gammaproteobacteria	Betaproteobacteriales	Burkholderiaceae	Bordetella	Bordetella parapertussis	BX640434.250755.252286	98.41	100	9e-123	251
Bordetella-013	Bacteria	Proteobacteria	Gammaproteobacteria	Betaproteobacteriales	Burkholderiaceae	Bordetella	Bordetella bronchiseptica	BX640442.233547.235078	98.41	100	9e-123	251
Bordetella-013	Bacteria	Proteobacteria	Gammaproteobacteria	Betaproteobacteriales	Burkholderiaceae	Bordetella	Bordetella parapertussis	BX640430.145573.147104	98.41	100	9e-123	251
Bordetella-015	Bacteria	Proteobacteria	Gammaproteobacteria	Betaproteobacteriales	Burkholderiaceae	Bordetella	Bordetella petrii J49	JAEJ01000062.3470.4980	98.39	99.2032	1e-121	249
Bordetella-015	Bacteria	Proteobacteria	Gammaproteobacteria	Betaproteobacteriales	Burkholderiaceae	Bordetella	Achromobacter sp.	LHSJ01000019.33055.34596	98.39	99.2032	1e-121	249
Bordetella-015	Bacteria	Proteobacteria	Gammaproteobacteria	Betaproteobacteriales	Burkholderiaceae	Bordetella	unknown species	JF429198.1.1494	98.39	99.2032	1e-121	249
Bordetella-015	Bacteria	Proteobacteria	Gammaproteobacteria	Betaproteobacteriales	Burkholderiaceae	Bordetella	Bordetella parapertussis	LRII01000001.466275.467816	98.39	99.2032	1e-121	249
Bordetella-015	Bacteria	Proteobacteria	Gammaproteobacteria	Betaproteobacteriales	Burkholderiaceae	Bordetella	Bordetella parapertussis	LRII01000001.1207194.1208735	98.39	99.2032	1e-121	249
Bordetella-015	Bacteria	Proteobacteria	Gammaproteobacteria	Betaproteobacteriales	Burkholderiaceae	Bordetella	Bordetella sp.	DQ152014.1.1391	98.39	99.2032	1e-121	249
Bordetella-015	Bacteria	Proteobacteria	Gammaproteobacteria	Betaproteobacteriales	Burkholderiaceae	Bordetella	Bordetella genomosp. 6	CP021107.813813.815354	98.39	99.2032	1e-121	249
Bordetella-015	Bacteria	Proteobacteria	Gammaproteobacteria	Betaproteobacteriales	Burkholderiaceae	Bordetella	Bordetella genomosp. 6	CP021107.3223996.3225537	98.39	99.2032	1e-121	249
Bordetella-015	Bacteria	Proteobacteria	Gammaproteobacteria	Betaproteobacteriales	Burkholderiaceae	Bordetella	Bordetella bronchiseptica	CP016431.4232931.4234472	98.39	99.2032	1e-121	249
Bordetella-015	Bacteria	Proteobacteria	Gammaproteobacteria	Betaproteobacteriales	Burkholderiaceae	Bordetella	Bordetella parapertussis	FJ969842.1.1432	98.39	99.2032	1e-121	249
Bordetella-015	Bacteria	Proteobacteria	Gammaproteobacteria	Betaproteobacteriales	Burkholderiaceae	Bordetella	Bordetella parapertussis	CP016342.4078235.4079776	98.39	99.2032	1e-121	249
Bordetella-015	Bacteria	Proteobacteria	Gammaproteobacteria	Betaproteobacteriales	Burkholderiaceae	Bordetella	Bordetella bronchiseptica	CP016431.3429416.3430957	98.39	99.2032	1e-121	249
Bordetella-015	Bacteria	Proteobacteria	Gammaproteobacteria	Betaproteobacteriales	Burkholderiaceae	Bordetella	Bordetella sp.	KM079614.1.1417	98.39	99.2032	1e-121	249
Bordetella-015	Bacteria	Proteobacteria	Gammaproteobacteria	Betaproteobacteriales	Burkholderiaceae	Bordetella	Bordetella bronchiseptica	EU643522.1.1368	98.39	99.2032	1e-121	249
Bordetella-015	Bacteria	Proteobacteria	Gammaproteobacteria	Betaproteobacteriales	Burkholderiaceae	Bordetella	Bordetella bronchiseptica	U04948.1.1464	98.39	99.2032	1e-121	249
Bordetella-015	Bacteria	Proteobacteria	Gammaproteobacteria	Betaproteobacteriales	Burkholderiaceae	Bordetella	Bordetella bronchiseptica	LT223643.1.1494	98.39	99.2032	1e-121	249
Bordetella-015	Bacteria	Proteobacteria	Gammaproteobacteria	Betaproteobacteriales	Burkholderiaceae	Bordetella	Bordetella parapertussis	U04949.1.1464	98.39	99.2032	1e-121	249
Bordetella-015	Bacteria	Proteobacteria	Gammaproteobacteria	Betaproteobacteriales	Burkholderiaceae	Bordetella	Bordetella bronchiseptica	AP014582.1908657.1910190	98.39	99.2032	1e-121	249
Bordetella-015	Bacteria	Proteobacteria	Gammaproteobacteria	Betaproteobacteriales	Burkholderiaceae	Bordetella	Bordetella bronchiseptica	AP014582.3509209.3510742	98.39	99.2032	1e-121	249
Bordetella-015	Bacteria	Proteobacteria	Gammaproteobacteria	Betaproteobacteriales	Burkholderiaceae	Bordetella	Bordetella bronchiseptica	AJ278452.1.1523	98.39	99.2032	1e-121	249
Bordetella-015	Bacteria	Proteobacteria	Gammaproteobacteria	Betaproteobacteriales	Burkholderiaceae	Bordetella	Bordetella parapertussis	AJ278450.1.1523	98.39	99.2032	1e-121	249
Bordetella-015	Bacteria	Proteobacteria	Gammaproteobacteria	Betaproteobacteriales	Burkholderiaceae	Bordetella	Bordetella petrii	AJ249861.1.1496	98.39	99.2032	1e-121	249
Bordetella-015	Bacteria	Proteobacteria	Gammaproteobacteria	Betaproteobacteriales	Burkholderiaceae	Bordetella	Bordetella bronchiseptica	AB680479.1.1456	98.39	99.2032	1e-121	249
Bordetella-015	Bacteria	Proteobacteria	Gammaproteobacteria	Betaproteobacteriales	Burkholderiaceae	Bordetella	unknown species	GX660041.1.1485	98.39	99.2032	1e-121	249
Bordetella-015	Bacteria	Proteobacteria	Gammaproteobacteria	Betaproteobacteriales	Burkholderiaceae	Bordetella	Bordetella bronchiseptica MO149	HE965807.3458949.3460480	98.39	99.2032	1e-121	249
Bordetella-015	Bacteria	Proteobacteria	Gammaproteobacteria	Betaproteobacteriales	Burkholderiaceae	Bordetella	Bordetella bronchiseptica MO149	HE965807.4267007.4268538	98.39	99.2032	1e-121	249
Bordetella-015	Bacteria	Proteobacteria	Gammaproteobacteria	Betaproteobacteriales	Burkholderiaceae	Bordetella	Bordetella bronchiseptica 253	HE965806.4514910.4516441	98.39	99.2032	1e-121	249
Bordetella-015	Bacteria	Proteobacteria	Gammaproteobacteria	Betaproteobacteriales	Burkholderiaceae	Bordetella	Bordetella parapertussis Bpp5	HE965803.998632.1000166	98.39	99.2032	1e-121	249
Bordetella-015	Bacteria	Proteobacteria	Gammaproteobacteria	Betaproteobacteriales	Burkholderiaceae	Bordetella	Bordetella parapertussis Bpp5	HE965803.1704687.1706220	98.39	99.2032	1e-121	249
Bordetella-015	Bacteria	Proteobacteria	Gammaproteobacteria	Betaproteobacteriales	Burkholderiaceae	Bordetella	unknown species	JQ337610.1.1395	98.39	99.2032	1e-121	249
Bordetella-015	Bacteria	Proteobacteria	Gammaproteobacteria	Betaproteobacteriales	Burkholderiaceae	Bordetella	Bordetella bronchiseptica MO149	HE965807.1906578.1908109	98.39	99.2032	1e-121	249
Bordetella-015	Bacteria	Proteobacteria	Gammaproteobacteria	Betaproteobacteriales	Burkholderiaceae	Bordetella	Bordetella bronchiseptica 253	HE965806.1782972.1784503	98.39	99.2032	1e-121	249
Bordetella-015	Bacteria	Proteobacteria	Gammaproteobacteria	Betaproteobacteriales	Burkholderiaceae	Bordetella	Bordetella parapertussis Bpp5	HE965803.1888803.1890336	98.39	99.2032	1e-121	249
Bordetella-015	Bacteria	Proteobacteria	Gammaproteobacteria	Betaproteobacteriales	Burkholderiaceae	Bordetella	Bordetella bronchiseptica 253	HE965806.1276708.1278239	98.39	99.2032	1e-121	249
Bordetella-015	Bacteria	Proteobacteria	Gammaproteobacteria	Betaproteobacteriales	Burkholderiaceae	GKS98 freshwater group	Alcaligenaceae bacterium OTU 56	KT887980.1.1339	98.39	99.2032	1e-121	249
Bordetella-015	Bacteria	Proteobacteria	Gammaproteobacteria	Betaproteobacteriales	Burkholderiaceae	Bordetella	Bordetella bronchiseptica	KF601902.1.1376	98.39	99.2032	1e-121	249
Bordetella-015	Bacteria	Proteobacteria	Gammaproteobacteria	Betaproteobacteriales	Burkholderiaceae	Bordetella	Bordetella bronchiseptica	KF601903.1.1376	98.39	99.2032	1e-121	249
Bordetella-015	Bacteria	Proteobacteria	Gammaproteobacteria	Betaproteobacteriales	Burkholderiaceae	Bordetella	Bordetella sp.	EU082168.1.1419	98.39	99.2032	1e-121	249
Bordetella-015	Bacteria	Proteobacteria	Gammaproteobacteria	Betaproteobacteriales	Burkholderiaceae	Bordetella	Bordetella sp.	EU082152.1.1410	98.39	99.2032	1e-121	249
Bordetella-015	Bacteria	Proteobacteria	Gammaproteobacteria	Betaproteobacteriales	Burkholderiaceae	Bordetella	Bordetella sp.	EU082141.1.1416	98.39	99.2032	1e-121	249
Bordetella-015	Bacteria	Proteobacteria	Gammaproteobacteria	Betaproteobacteriales	Burkholderiaceae	Bordetella	Bordetella sp.	EU082143.1.1432	98.39	99.2032	1e-121	249
Bordetella-015	Bacteria	Proteobacteria	Gammaproteobacteria	Betaproteobacteriales	Burkholderiaceae	Bordetella	Bordetella sp.	EU082150.1.1416	98.39	99.2032	1e-121	249
Bordetella-015	Bacteria	Proteobacteria	Gammaproteobacteria	Betaproteobacteriales	Burkholderiaceae	Bordetella	Bordetella genomosp. 6	EU082134.1.1376	98.39	99.2032	1e-121	249
Bordetella-015	Bacteria	Proteobacteria	Gammaproteobacteria	Betaproteobacteriales	Burkholderiaceae	Bordetella	Bordetella parapertussis	BX640428.97283.98814	98.39	99.2032	1e-121	249
Bordetella-015	Bacteria	Proteobacteria	Gammaproteobacteria	Betaproteobacteriales	Burkholderiaceae	Bordetella	Bordetella bronchiseptica	BX640447.139304.140835	98.39	99.2032	1e-121	249
Bordetella-015	Bacteria	Proteobacteria	Gammaproteobacteria	Betaproteobacteriales	Burkholderiaceae	Bordetella	Bordetella bronchiseptica	BX640449.306864.308395	98.39	99.2032	1e-121	249
Bordetella-015	Bacteria	Proteobacteria	Gammaproteobacteria	Betaproteobacteriales	Burkholderiaceae	Bordetella	Bordetella parapertussis	BX640434.250755.252286	98.39	99.2032	1e-121	249
Bordetella-015	Bacteria	Proteobacteria	Gammaproteobacteria	Betaproteobacteriales	Burkholderiaceae	Bordetella	Bordetella bronchiseptica	BX640442.233547.235078	98.39	99.2032	1e-121	249
Bordetella-015	Bacteria	Proteobacteria	Gammaproteobacteria	Betaproteobacteriales	Burkholderiaceae	Bordetella	Bordetella parapertussis	BX640430.145573.147104	98.39	99.2032	1e-121	249
Bordetella-016	Bacteria	Proteobacteria	Gammaproteobacteria	Betaproteobacteriales	Burkholderiaceae	unknown genus	metagenome	FPLL01008733.1.1345	98.8	99.2032	3e-123	249
Bordetella-016	Bacteria	Proteobacteria	Gammaproteobacteria	Betaproteobacteriales	Burkholderiaceae	unknown genus	metagenome	FPLS01025626.13.1523	98.8	99.2032	3e-123	249
Bordetella-016	Bacteria	Proteobacteria	Gammaproteobacteria	Betaproteobacteriales	Burkholderiaceae	unknown genus	metagenome	FPLL01003651.13.1523	98.8	99.2032	3e-123	249
Bordetella-016	Bacteria	Proteobacteria	Gammaproteobacteria	Betaproteobacteriales	Burkholderiaceae	Bordetella	Bordetella petrii J49	JAEJ01000062.3470.4980	98.8	99.2032	3e-123	249
Bordetella-016	Bacteria	Proteobacteria	Gammaproteobacteria	Betaproteobacteriales	Burkholderiaceae	unknown genus	metagenome	FPLS01017555.1.1380	98.8	99.2032	3e-123	249
Bordetella-016	Bacteria	Proteobacteria	Gammaproteobacteria	Betaproteobacteriales	Burkholderiaceae	Bordetella	Achromobacter sp.	LHSJ01000019.33055.34596	98.8	99.2032	3e-123	249
Bordetella-016	Bacteria	Proteobacteria	Gammaproteobacteria	Betaproteobacteriales	Burkholderiaceae	unknown genus	metagenome	FPLS01026304.10.1520	98.8	99.2032	3e-123	249
Bordetella-016	Bacteria	Proteobacteria	Gammaproteobacteria	Betaproteobacteriales	Burkholderiaceae	Bordetella	unknown species	LN573624.1.1364	98.8	99.2032	3e-123	249
Bordetella-016	Bacteria	Proteobacteria	Gammaproteobacteria	Betaproteobacteriales	Burkholderiaceae	Bordetella	unknown species	LN570279.1.1364	98.8	99.2032	3e-123	249
Bordetella-016	Bacteria	Proteobacteria	Gammaproteobacteria	Betaproteobacteriales	Burkholderiaceae	unknown genus	metagenome	FPLS01057172.1.1359	98.8	99.2032	3e-123	249
Bordetella-016	Bacteria	Proteobacteria	Gammaproteobacteria	Betaproteobacteriales	Burkholderiaceae	Bordetella	unknown species	JF429198.1.1494	98.8	99.2032	3e-123	249
Bordetella-016	Bacteria	Proteobacteria	Gammaproteobacteria	Betaproteobacteriales	Burkholderiaceae	Bordetella	Bordetella parapertussis	LRII01000001.466275.467816	98.8	99.2032	3e-123	249
Bordetella-016	Bacteria	Proteobacteria	Gammaproteobacteria	Betaproteobacteriales	Burkholderiaceae	Bordetella	Bordetella parapertussis	LRII01000001.1207194.1208735	98.8	99.2032	3e-123	249
Bordetella-016	Bacteria	Proteobacteria	Gammaproteobacteria	Betaproteobacteriales	Burkholderiaceae	Bordetella	Bordetella genomosp. 9	CP021109.1390237.1391778	98.8	99.2032	3e-123	249
Bordetella-016	Bacteria	Proteobacteria	Gammaproteobacteria	Betaproteobacteriales	Burkholderiaceae	Bordetella	Bordetella genomosp. 8	CP021108.4981030.4982571	98.8	99.2032	3e-123	249
Bordetella-016	Bacteria	Proteobacteria	Gammaproteobacteria	Betaproteobacteriales	Burkholderiaceae	Bordetella	Bordetella genomosp. 9	CP021110.1609080.1610621	98.8	99.2032	3e-123	249
Bordetella-016	Bacteria	Proteobacteria	Gammaproteobacteria	Betaproteobacteriales	Burkholderiaceae	Bordetella	Bordetella genomosp. 9	CP021110.899126.900667	98.8	99.2032	3e-123	249
Bordetella-016	Bacteria	Proteobacteria	Gammaproteobacteria	Betaproteobacteriales	Burkholderiaceae	Bordetella	Bordetella genomosp. 9	CP021109.1014876.1016417	98.8	99.2032	3e-123	249
Bordetella-016	Bacteria	Proteobacteria	Gammaproteobacteria	Betaproteobacteriales	Burkholderiaceae	Bordetella	Bordetella sp.	DQ152014.1.1391	98.8	99.2032	3e-123	249
Bordetella-016	Bacteria	Proteobacteria	Gammaproteobacteria	Betaproteobacteriales	Burkholderiaceae	Bordetella	Bordetella genomosp. 8	CP021108.3933642.3935183	98.8	99.2032	3e-123	249
Bordetella-016	Bacteria	Proteobacteria	Gammaproteobacteria	Betaproteobacteriales	Burkholderiaceae	Bordetella	Bordetella genomosp. 6	CP021107.813813.815354	98.8	99.2032	3e-123	249
Bordetella-016	Bacteria	Proteobacteria	Gammaproteobacteria	Betaproteobacteriales	Burkholderiaceae	Bordetella	Bordetella genomosp. 9	CP021109.1690564.1692105	98.8	99.2032	3e-123	249
Bordetella-016	Bacteria	Proteobacteria	Gammaproteobacteria	Betaproteobacteriales	Burkholderiaceae	Bordetella	Bordetella genomosp. 6	CP021107.3223996.3225537	98.8	99.2032	3e-123	249
Bordetella-016	Bacteria	Proteobacteria	Gammaproteobacteria	Betaproteobacteriales	Burkholderiaceae	Bordetella	Bordetella genomosp. 9	CP021110.1305588.1307129	98.8	99.2032	3e-123	249
Bordetella-016	Bacteria	Proteobacteria	Gammaproteobacteria	Betaproteobacteriales	Burkholderiaceae	Bordetella	Bordetella genomosp. 8	CP021108.4250873.4252414	98.8	99.2032	3e-123	249
Bordetella-016	Bacteria	Proteobacteria	Gammaproteobacteria	Betaproteobacteriales	Burkholderiaceae	Bordetella	Bordetella bronchiseptica	CP016431.4232931.4234472	98.8	99.2032	3e-123	249
Bordetella-016	Bacteria	Proteobacteria	Gammaproteobacteria	Betaproteobacteriales	Burkholderiaceae	Bordetella	Bordetella parapertussis	FJ969842.1.1432	98.8	99.2032	3e-123	249
Bordetella-016	Bacteria	Proteobacteria	Gammaproteobacteria	Betaproteobacteriales	Burkholderiaceae	Bordetella	Bordetella bronchialis	CP016171.3833529.3835070	98.8	99.2032	3e-123	249
Bordetella-016	Bacteria	Proteobacteria	Gammaproteobacteria	Betaproteobacteriales	Burkholderiaceae	Bordetella	Bordetella bronchialis	CP016170.4171539.4173080	98.8	99.2032	3e-123	249
Bordetella-016	Bacteria	Proteobacteria	Gammaproteobacteria	Betaproteobacteriales	Burkholderiaceae	Bordetella	Bordetella parapertussis	CP016342.4078235.4079776	98.8	99.2032	3e-123	249
Bordetella-016	Bacteria	Proteobacteria	Gammaproteobacteria	Betaproteobacteriales	Burkholderiaceae	Bordetella	Bordetella bronchiseptica	CP016431.3429416.3430957	98.8	99.2032	3e-123	249
Bordetella-016	Bacteria	Proteobacteria	Gammaproteobacteria	Betaproteobacteriales	Burkholderiaceae	Bordetella	Bordetella bronchialis	CP016171.4181318.4182859	98.8	99.2032	3e-123	249
Bordetella-016	Bacteria	Proteobacteria	Gammaproteobacteria	Betaproteobacteriales	Burkholderiaceae	Bordetella	Bordetella bronchialis	CP016170.4655840.4657381	98.8	99.2032	3e-123	249
Bordetella-016	Bacteria	Proteobacteria	Gammaproteobacteria	Betaproteobacteriales	Burkholderiaceae	Bordetella	Achromobacter sp.	KM253223.1.1447	98.8	99.2032	3e-123	249
Bordetella-016	Bacteria	Proteobacteria	Gammaproteobacteria	Betaproteobacteriales	Burkholderiaceae	Bordetella	Bordetella bronchialis	CP016171.4738603.4740144	98.8	99.2032	3e-123	249
Bordetella-016	Bacteria	Proteobacteria	Gammaproteobacteria	Betaproteobacteriales	Burkholderiaceae	Bordetella	Bordetella sp.	KJ185036.1.1439	98.8	99.2032	3e-123	249
Bordetella-016	Bacteria	Proteobacteria	Gammaproteobacteria	Betaproteobacteriales	Burkholderiaceae	Bordetella	Bordetella sp.	KM079614.1.1417	98.8	99.2032	3e-123	249
Bordetella-016	Bacteria	Proteobacteria	Gammaproteobacteria	Betaproteobacteriales	Burkholderiaceae	Bordetella	Bordetella bronchiseptica	EU643522.1.1368	98.8	99.2032	3e-123	249
Bordetella-016	Bacteria	Proteobacteria	Gammaproteobacteria	Betaproteobacteriales	Burkholderiaceae	Bordetella	Bordetella bronchiseptica	U04948.1.1464	98.8	99.2032	3e-123	249
Bordetella-016	Bacteria	Proteobacteria	Gammaproteobacteria	Betaproteobacteriales	Burkholderiaceae	Bordetella	Bordetella bronchiseptica	LT223643.1.1494	98.8	99.2032	3e-123	249
Bordetella-016	Bacteria	Proteobacteria	Gammaproteobacteria	Betaproteobacteriales	Burkholderiaceae	Bordetella	Bordetella parapertussis	U04949.1.1464	98.8	99.2032	3e-123	249
Bordetella-016	Bacteria	Proteobacteria	Gammaproteobacteria	Betaproteobacteriales	Burkholderiaceae	Bordetella	Bordetella bronchiseptica	AP014582.1908657.1910190	98.8	99.2032	3e-123	249
Bordetella-016	Bacteria	Proteobacteria	Gammaproteobacteria	Betaproteobacteriales	Burkholderiaceae	Bordetella	Bordetella bronchiseptica	AP014582.3509209.3510742	98.8	99.2032	3e-123	249
Bordetella-016	Bacteria	Proteobacteria	Gammaproteobacteria	Betaproteobacteriales	Burkholderiaceae	Verticia	unknown species	HQ115559.1.1379	98.8	99.2032	3e-123	249
Bordetella-016	Bacteria	Proteobacteria	Gammaproteobacteria	Betaproteobacteriales	Burkholderiaceae	Bordetella	Bordetella sp.	CP012334.3601459.3603000	98.8	99.2032	3e-123	249
Bordetella-016	Bacteria	Proteobacteria	Gammaproteobacteria	Betaproteobacteriales	Burkholderiaceae	Bordetella	Bordetella sp.	CP012334.3929184.3930725	98.8	99.2032	3e-123	249
Bordetella-016	Bacteria	Proteobacteria	Gammaproteobacteria	Betaproteobacteriales	Burkholderiaceae	Bordetella	Bordetella bronchiseptica	AJ278452.1.1523	98.8	99.2032	3e-123	249
Bordetella-016	Bacteria	Proteobacteria	Gammaproteobacteria	Betaproteobacteriales	Burkholderiaceae	Bordetella	Bordetella parapertussis	AJ278450.1.1523	98.8	99.2032	3e-123	249
Bordetella-016	Bacteria	Proteobacteria	Gammaproteobacteria	Betaproteobacteriales	Burkholderiaceae	Bordetella	Bordetella petrii	AJ249861.1.1496	98.8	99.2032	3e-123	249
Bordetella-016	Bacteria	Proteobacteria	Gammaproteobacteria	Betaproteobacteriales	Burkholderiaceae	Bordetella	Bordetella sp.	CP012334.4400645.4402186	98.8	99.2032	3e-123	249
Bordetella-016	Bacteria	Proteobacteria	Gammaproteobacteria	Betaproteobacteriales	Burkholderiaceae	Verticia	unknown species	JX984104.1.1268	98.8	99.2032	3e-123	249
Bordetella-016	Bacteria	Proteobacteria	Gammaproteobacteria	Betaproteobacteriales	Burkholderiaceae	Bordetella	unknown species	DQ984533.1.1489	98.8	99.2032	3e-123	249
Bordetella-016	Bacteria	Proteobacteria	Gammaproteobacteria	Betaproteobacteriales	Burkholderiaceae	Achromobacter	unknown species	GQ263364.1.1471	98.8	99.2032	3e-123	249
Bordetella-016	Bacteria	Proteobacteria	Gammaproteobacteria	Betaproteobacteriales	Burkholderiaceae	Bordetella	Bordetella bronchiseptica	AB680479.1.1456	98.8	99.2032	3e-123	249
Bordetella-016	Bacteria	Proteobacteria	Gammaproteobacteria	Betaproteobacteriales	Burkholderiaceae	Bordetella	unknown species	GX660041.1.1485	98.8	99.2032	3e-123	249
Bordetella-016	Bacteria	Proteobacteria	Gammaproteobacteria	Betaproteobacteriales	Burkholderiaceae	Bordetella	Bordetella bronchiseptica MO149	HE965807.3458949.3460480	98.8	99.2032	3e-123	249
Bordetella-016	Bacteria	Proteobacteria	Gammaproteobacteria	Betaproteobacteriales	Burkholderiaceae	Bordetella	Bordetella bronchiseptica MO149	HE965807.4267007.4268538	98.8	99.2032	3e-123	249
Bordetella-016	Bacteria	Proteobacteria	Gammaproteobacteria	Betaproteobacteriales	Burkholderiaceae	Bordetella	Bordetella bronchiseptica 253	HE965806.4514910.4516441	98.8	99.2032	3e-123	249
Bordetella-016	Bacteria	Proteobacteria	Gammaproteobacteria	Betaproteobacteriales	Burkholderiaceae	Bordetella	Bordetella parapertussis Bpp5	HE965803.998632.1000166	98.8	99.2032	3e-123	249
Bordetella-016	Bacteria	Proteobacteria	Gammaproteobacteria	Betaproteobacteriales	Burkholderiaceae	Bordetella	Bordetella parapertussis Bpp5	HE965803.1704687.1706220	98.8	99.2032	3e-123	249
Bordetella-016	Bacteria	Proteobacteria	Gammaproteobacteria	Betaproteobacteriales	Burkholderiaceae	Bordetella	unknown species	JQ337610.1.1395	98.8	99.2032	3e-123	249
Bordetella-016	Bacteria	Proteobacteria	Gammaproteobacteria	Betaproteobacteriales	Burkholderiaceae	Bordetella	Bordetella bronchiseptica MO149	HE965807.1906578.1908109	98.8	99.2032	3e-123	249
Bordetella-016	Bacteria	Proteobacteria	Gammaproteobacteria	Betaproteobacteriales	Burkholderiaceae	Bordetella	Bordetella bronchiseptica 253	HE965806.1782972.1784503	98.8	99.2032	3e-123	249
Bordetella-016	Bacteria	Proteobacteria	Gammaproteobacteria	Betaproteobacteriales	Burkholderiaceae	Bordetella	Bordetella parapertussis Bpp5	HE965803.1888803.1890336	98.8	99.2032	3e-123	249
Bordetella-016	Bacteria	Proteobacteria	Gammaproteobacteria	Betaproteobacteriales	Burkholderiaceae	Bordetella	Bordetella bronchiseptica 253	HE965806.1276708.1278239	98.8	99.2032	3e-123	249
Bordetella-016	Bacteria	Proteobacteria	Gammaproteobacteria	Betaproteobacteriales	Burkholderiaceae	Verticia	Achromobacter sp.	KT826375.1.1344	98.8	99.2032	3e-123	249
Bordetella-016	Bacteria	Proteobacteria	Gammaproteobacteria	Betaproteobacteriales	Burkholderiaceae	GKS98 freshwater group	Alcaligenaceae bacterium OTU 56	KT887980.1.1339	98.8	99.2032	3e-123	249
Bordetella-016	Bacteria	Proteobacteria	Gammaproteobacteria	Betaproteobacteriales	Burkholderiaceae	Bordetella	Bordetella genomosp. 11	KF601913.1.1376	98.8	99.2032	3e-123	249
Bordetella-016	Bacteria	Proteobacteria	Gammaproteobacteria	Betaproteobacteriales	Burkholderiaceae	Bordetella	Bordetella bronchiseptica	KF601902.1.1376	98.8	99.2032	3e-123	249
Bordetella-016	Bacteria	Proteobacteria	Gammaproteobacteria	Betaproteobacteriales	Burkholderiaceae	Bordetella	Bordetella genomosp. 8	KF601910.1.1376	98.8	99.2032	3e-123	249
Bordetella-016	Bacteria	Proteobacteria	Gammaproteobacteria	Betaproteobacteriales	Burkholderiaceae	Bordetella	Bordetella sputigena	KF601914.1.1376	98.8	99.2032	3e-123	249
Bordetella-016	Bacteria	Proteobacteria	Gammaproteobacteria	Betaproteobacteriales	Burkholderiaceae	Bordetella	Bordetella bronchiseptica	KF601903.1.1376	98.8	99.2032	3e-123	249
Bordetella-016	Bacteria	Proteobacteria	Gammaproteobacteria	Betaproteobacteriales	Burkholderiaceae	Bordetella	Achromobacter sp.	KP899162.1.1382	98.8	99.2032	3e-123	249
Bordetella-016	Bacteria	Proteobacteria	Gammaproteobacteria	Betaproteobacteriales	Burkholderiaceae	Bordetella	Bordetella sp.	EU082168.1.1419	98.8	99.2032	3e-123	249
Bordetella-016	Bacteria	Proteobacteria	Gammaproteobacteria	Betaproteobacteriales	Burkholderiaceae	Bordetella	Bordetella sp.	EU082152.1.1410	98.8	99.2032	3e-123	249
Bordetella-016	Bacteria	Proteobacteria	Gammaproteobacteria	Betaproteobacteriales	Burkholderiaceae	Bordetella	Bordetella sp.	EU082141.1.1416	98.8	99.2032	3e-123	249
Bordetella-016	Bacteria	Proteobacteria	Gammaproteobacteria	Betaproteobacteriales	Burkholderiaceae	Bordetella	Bordetella flabilis	EU082162.1.1376	98.8	99.2032	3e-123	249
Bordetella-016	Bacteria	Proteobacteria	Gammaproteobacteria	Betaproteobacteriales	Burkholderiaceae	Bordetella	Bordetella bronchialis	EU082135.1.1376	98.8	99.2032	3e-123	249
Bordetella-016	Bacteria	Proteobacteria	Gammaproteobacteria	Betaproteobacteriales	Burkholderiaceae	Bordetella	Bordetella bronchialis	EU082148.1.1416	98.8	99.2032	3e-123	249
Bordetella-016	Bacteria	Proteobacteria	Gammaproteobacteria	Betaproteobacteriales	Burkholderiaceae	Bordetella	Bordetella bronchialis	EU082147.1.1417	98.8	99.2032	3e-123	249
Bordetella-016	Bacteria	Proteobacteria	Gammaproteobacteria	Betaproteobacteriales	Burkholderiaceae	Bordetella	Bordetella sp.	EU082143.1.1432	98.8	99.2032	3e-123	249
Bordetella-016	Bacteria	Proteobacteria	Gammaproteobacteria	Betaproteobacteriales	Burkholderiaceae	Bordetella	Bordetella sp.	EU082150.1.1416	98.8	99.2032	3e-123	249
Bordetella-016	Bacteria	Proteobacteria	Gammaproteobacteria	Betaproteobacteriales	Burkholderiaceae	Bordetella	Bordetella genomosp. 6	EU082134.1.1376	98.8	99.2032	3e-123	249
Bordetella-016	Bacteria	Proteobacteria	Gammaproteobacteria	Betaproteobacteriales	Burkholderiaceae	Bordetella	Bordetella parapertussis	BX640428.97283.98814	98.8	99.2032	3e-123	249
Bordetella-016	Bacteria	Proteobacteria	Gammaproteobacteria	Betaproteobacteriales	Burkholderiaceae	Bordetella	Bordetella bronchiseptica	BX640447.139304.140835	98.8	99.2032	3e-123	249
Bordetella-016	Bacteria	Proteobacteria	Gammaproteobacteria	Betaproteobacteriales	Burkholderiaceae	Bordetella	Bordetella bronchiseptica	BX640449.306864.308395	98.8	99.2032	3e-123	249
Bordetella-016	Bacteria	Proteobacteria	Gammaproteobacteria	Betaproteobacteriales	Burkholderiaceae	Bordetella	Bordetella parapertussis	BX640434.250755.252286	98.8	99.2032	3e-123	249
Bordetella-016	Bacteria	Proteobacteria	Gammaproteobacteria	Betaproteobacteriales	Burkholderiaceae	Bordetella	Bordetella bronchiseptica	BX640442.233547.235078	98.8	99.2032	3e-123	249
Bordetella-016	Bacteria	Proteobacteria	Gammaproteobacteria	Betaproteobacteriales	Burkholderiaceae	Bordetella	Bordetella parapertussis	BX640430.145573.147104	98.8	99.2032	3e-123	249
Borreliella-001	Bacteria	Spirochaetes	Spirochaetia	Spirochaetales	Spirochaetaceae	Borreliella	Borreliella burgdorferi (Lyme disease spirochete)	U03396.841.2377	100	100	6e-130	252
Borreliella-001	Bacteria	Spirochaetes	Spirochaetia	Spirochaetales	Spirochaetaceae	Borreliella	Borreliella burgdorferi (Lyme disease spirochete)	X85204.1.1488	100	100	6e-130	252
Borreliella-001	Bacteria	Spirochaetes	Spirochaetia	Spirochaetales	Spirochaetaceae	Borreliella	Borrelia sp.	AF467971.1.1552	100	100	6e-130	252
Borreliella-001	Bacteria	Spirochaetes	Spirochaetia	Spirochaetales	Spirochaetaceae	Borreliella	Borrelia burgdorferi JD1	CP002312.444311.445848	100	100	6e-130	252
Borreliella-001	Bacteria	Spirochaetes	Spirochaetia	Spirochaetales	Spirochaetaceae	Borreliella	Borrelia burgdorferi N40	CP002228.443409.444946	100	100	6e-130	252
Borreliella-001	Bacteria	Spirochaetes	Spirochaetia	Spirochaetales	Spirochaetaceae	Borreliella	Borrelia burgdorferi ZS7	CP001205.440675.442212	100	100	6e-130	252
Filobacterium-001	Bacteria	Bacteroidetes	Bacteroidia	Chitinophagales	Chitinophagaceae	Filobacterium	Filobacterium rodentium	LC055729.1.1521	100	100	2e-129	251
Filobacterium-001	Bacteria	Bacteroidetes	Bacteroidia	Chitinophagales	Chitinophagaceae	Filobacterium	Filobacterium rodentium	LC036397.1.1521	100	100	2e-129	251
Filobacterium-002	Bacteria	Bacteroidetes	Bacteroidia	Chitinophagales	Chitinophagaceae	Filobacterium	Filobacterium rodentium	LC055729.1.1521	99.59	96.8127	3e-123	243
Filobacterium-002	Bacteria	Bacteroidetes	Bacteroidia	Chitinophagales	Chitinophagaceae	Filobacterium	Filobacterium rodentium	LC036397.1.1521	99.59	96.8127	3e-123	243
Filobacterium-003	Bacteria	Bacteroidetes	Bacteroidia	Chitinophagales	Chitinophagaceae	Filobacterium	Filobacterium rodentium	LC055729.1.1521	99.58	94.4223	6e-120	237
Filobacterium-003	Bacteria	Bacteroidetes	Bacteroidia	Chitinophagales	Chitinophagaceae	Filobacterium	Filobacterium rodentium	LC036397.1.1521	99.58	94.4223	6e-120	237
Filobacterium-004	Bacteria	Bacteroidetes	Bacteroidia	Chitinophagales	Chitinophagaceae	Filobacterium	Filobacterium rodentium	LC055729.1.1521	97.99	99.2032	6e-120	249
Filobacterium-004	Bacteria	Bacteroidetes	Bacteroidia	Chitinophagales	Chitinophagaceae	Filobacterium	Filobacterium rodentium	LC036397.1.1521	97.99	99.2032	6e-120	249
Filobacterium-006	Bacteria	Bacteroidetes	Bacteroidia	Chitinophagales	Chitinophagaceae	Filobacterium	Filobacterium rodentium	LC055729.1.1521	98.01	100	4e-121	251
Filobacterium-006	Bacteria	Bacteroidetes	Bacteroidia	Chitinophagales	Chitinophagaceae	Filobacterium	Filobacterium rodentium	LC036397.1.1521	98.01	100	4e-121	251
Filobacterium-007	Bacteria	Bacteroidetes	Bacteroidia	Chitinophagales	Chitinophagaceae	Filobacterium	Filobacterium rodentium	LC055729.1.1521	97.61	100	2e-119	251
Filobacterium-007	Bacteria	Bacteroidetes	Bacteroidia	Chitinophagales	Chitinophagaceae	Filobacterium	Filobacterium rodentium	LC036397.1.1521	97.61	100	2e-119	251
Filobacterium-008	Bacteria	Bacteroidetes	Bacteroidia	Chitinophagales	Chitinophagaceae	Filobacterium	Filobacterium rodentium	LC055729.1.1521	97.61	100	2e-119	251
Filobacterium-008	Bacteria	Bacteroidetes	Bacteroidia	Chitinophagales	Chitinophagaceae	Filobacterium	Filobacterium rodentium	LC036397.1.1521	97.61	100	2e-119	251
Filobacterium-009	Bacteria	Bacteroidetes	Bacteroidia	Chitinophagales	Chitinophagaceae	Filobacterium	Filobacterium rodentium	LC055729.1.1521	96.41	100	2e-114	251
Filobacterium-009	Bacteria	Bacteroidetes	Bacteroidia	Chitinophagales	Chitinophagaceae	Filobacterium	Filobacterium rodentium	LC036397.1.1521	96.41	100	2e-114	251
Filobacterium-013	Bacteria	Bacteroidetes	Bacteroidia	Chitinophagales	Chitinophagaceae	Filobacterium	Filobacterium rodentium	LC055729.1.1521	98.79	98.4064	3e-122	247
Filobacterium-013	Bacteria	Bacteroidetes	Bacteroidia	Chitinophagales	Chitinophagaceae	Filobacterium	Filobacterium rodentium	LC036397.1.1521	98.79	98.4064	3e-122	247
Filobacterium-017	Bacteria	Bacteroidetes	Bacteroidia	Chitinophagales	Chitinophagaceae	Filobacterium	Filobacterium rodentium	LC055729.1.1521	98.41	100	3e-122	251
Filobacterium-017	Bacteria	Bacteroidetes	Bacteroidia	Chitinophagales	Chitinophagaceae	Filobacterium	Filobacterium rodentium	LC036397.1.1521	98.41	100	3e-122	251
Filobacterium-018	Bacteria	Bacteroidetes	Bacteroidia	Chitinophagales	Chitinophagaceae	Filobacterium	Filobacterium rodentium	LC055729.1.1521	98.01	100	2e-120	251
Filobacterium-018	Bacteria	Bacteroidetes	Bacteroidia	Chitinophagales	Chitinophagaceae	Filobacterium	Filobacterium rodentium	LC036397.1.1521	98.01	100	2e-120	251
Filobacterium-023	Bacteria	Bacteroidetes	Bacteroidia	Chitinophagales	Chitinophagaceae	Filobacterium	Filobacterium rodentium	LC055729.1.1521	98.39	98.8048	4e-121	248
Filobacterium-023	Bacteria	Bacteroidetes	Bacteroidia	Chitinophagales	Chitinophagaceae	Filobacterium	Filobacterium rodentium	LC036397.1.1521	98.39	98.8048	4e-121	248
Filobacterium-026	Bacteria	Bacteroidetes	Bacteroidia	Chitinophagales	Chitinophagaceae	Filobacterium	Filobacterium rodentium	LC055729.1.1521	98.01	100	4e-121	251
Filobacterium-026	Bacteria	Bacteroidetes	Bacteroidia	Chitinophagales	Chitinophagaceae	Filobacterium	Filobacterium rodentium	LC036397.1.1521	98.01	100	4e-121	251
Filobacterium-027	Bacteria	Bacteroidetes	Bacteroidia	Chitinophagales	Chitinophagaceae	Filobacterium	Filobacterium rodentium	LC055729.1.1521	98.41	100	9e-123	251
Filobacterium-027	Bacteria	Bacteroidetes	Bacteroidia	Chitinophagales	Chitinophagaceae	Filobacterium	Filobacterium rodentium	LC036397.1.1521	98.41	100	9e-123	251
Filobacterium-029	Bacteria	Bacteroidetes	Bacteroidia	Chitinophagales	Chitinophagaceae	Filobacterium	Filobacterium rodentium	LC055729.1.1521	96.81	100	4e-116	251
Filobacterium-029	Bacteria	Bacteroidetes	Bacteroidia	Chitinophagales	Chitinophagaceae	Filobacterium	Filobacterium rodentium	LC036397.1.1521	96.81	100	4e-116	251
Filobacterium-030	Bacteria	Bacteroidetes	Bacteroidia	Chitinophagales	Chitinophagaceae	Filobacterium	Filobacterium rodentium	LC055729.1.1521	97.21	100	9e-118	251
Filobacterium-030	Bacteria	Bacteroidetes	Bacteroidia	Chitinophagales	Chitinophagaceae	Filobacterium	Filobacterium rodentium	LC036397.1.1521	97.21	100	9e-118	251
Filobacterium-031	Bacteria	Bacteroidetes	Bacteroidia	Chitinophagales	Chitinophagaceae	Filobacterium	Filobacterium rodentium	LC055729.1.1521	97.61	100	2e-119	251
Filobacterium-031	Bacteria	Bacteroidetes	Bacteroidia	Chitinophagales	Chitinophagaceae	Filobacterium	Filobacterium rodentium	LC036397.1.1521	97.61	100	2e-119	251
Filobacterium-032	Bacteria	Bacteroidetes	Bacteroidia	Chitinophagales	Chitinophagaceae	Filobacterium	Filobacterium rodentium	LC055729.1.1521	98.41	100	9e-123	251
Filobacterium-032	Bacteria	Bacteroidetes	Bacteroidia	Chitinophagales	Chitinophagaceae	Filobacterium	Filobacterium rodentium	LC036397.1.1521	98.41	100	9e-123	251
Filobacterium-034	Bacteria	Bacteroidetes	Bacteroidia	Chitinophagales	Chitinophagaceae	Filobacterium	Filobacterium rodentium	LC055729.1.1521	97.61	100	2e-119	251
Filobacterium-034	Bacteria	Bacteroidetes	Bacteroidia	Chitinophagales	Chitinophagaceae	Filobacterium	Filobacterium rodentium	LC036397.1.1521	97.61	100	2e-119	251
Filobacterium-040	Bacteria	Bacteroidetes	Bacteroidia	Chitinophagales	Chitinophagaceae	Filobacterium	Filobacterium rodentium	LC055729.1.1521	98.01	100	4e-121	251
Filobacterium-040	Bacteria	Bacteroidetes	Bacteroidia	Chitinophagales	Chitinophagaceae	Filobacterium	Filobacterium rodentium	LC036397.1.1521	98.01	100	4e-121	251
Filobacterium-043	Bacteria	Bacteroidetes	Bacteroidia	Chitinophagales	Chitinophagaceae	Filobacterium	Filobacterium rodentium	LC055729.1.1521	98.41	100	9e-123	251
Filobacterium-043	Bacteria	Bacteroidetes	Bacteroidia	Chitinophagales	Chitinophagaceae	Filobacterium	Filobacterium rodentium	LC036397.1.1521	98.41	100	9e-123	251
Filobacterium-044	Bacteria	Bacteroidetes	Bacteroidia	Chitinophagales	Chitinophagaceae	Filobacterium	Filobacterium rodentium	LC055729.1.1521	98.01	100	4e-121	251
Filobacterium-044	Bacteria	Bacteroidetes	Bacteroidia	Chitinophagales	Chitinophagaceae	Filobacterium	Filobacterium rodentium	LC036397.1.1521	98.01	100	4e-121	251
Filobacterium-045	Bacteria	Bacteroidetes	Bacteroidia	Chitinophagales	Chitinophagaceae	Filobacterium	Filobacterium rodentium	LC055729.1.1521	98.01	100	4e-121	251
Filobacterium-045	Bacteria	Bacteroidetes	Bacteroidia	Chitinophagales	Chitinophagaceae	Filobacterium	Filobacterium rodentium	LC036397.1.1521	98.01	100	4e-121	251
Leptospira-001	Bacteria	Spirochaetes	Leptospirae	Leptospirales	Leptospiraceae	Leptospira	Leptospira interrogans serovar Canicola	DQ991472.1.1320	100	100	2e-129	251
Leptospira-001	Bacteria	Spirochaetes	Leptospirae	Leptospirales	Leptospiraceae	Leptospira	Leptospira sp.	DQ887977.1.1415	100	100	2e-129	251
Leptospira-001	Bacteria	Spirochaetes	Leptospirae	Leptospirales	Leptospiraceae	Leptospira	Leptospira noguchii serovar Panama	DQ991500.1.1319	100	100	2e-129	251
Leptospira-001	Bacteria	Spirochaetes	Leptospirae	Leptospirales	Leptospiraceae	Leptospira	Leptospira noguchii serovar Cristobali	DQ991497.1.1319	100	100	2e-129	251
Leptospira-001	Bacteria	Spirochaetes	Leptospirae	Leptospirales	Leptospiraceae	Leptospira	Leptospira weilii serovar Celledoni	DQ991486.1.1319	100	100	2e-129	251
Leptospira-001	Bacteria	Spirochaetes	Leptospirae	Leptospirales	Leptospiraceae	Leptospira	Leptospira kirschneri serovar Butembo	DQ991478.1.1319	100	100	2e-129	251
Leptospira-001	Bacteria	Spirochaetes	Leptospirae	Leptospirales	Leptospiraceae	Leptospira	Leptospira kirschneri serovar Cynopteri	DQ991475.1.1319	100	100	2e-129	251
Leptospira-001	Bacteria	Spirochaetes	Leptospirae	Leptospirales	Leptospiraceae	Leptospira	Leptospira interrogans serovar Pomona	DQ991474.1.1320	100	100	2e-129	251
Leptospira-001	Bacteria	Spirochaetes	Leptospirae	Leptospirales	Leptospiraceae	Leptospira	Leptospira sp.	DQ887979.1.1424	100	100	2e-129	251
Leptospira-001	Bacteria	Spirochaetes	Leptospirae	Leptospirales	Leptospiraceae	Leptospira	Leptospira interrogans serovar Canicola str. Gui44	JMDI01000151.403.1912	100	100	2e-129	251
Leptospira-001	Bacteria	Spirochaetes	Leptospirae	Leptospirales	Leptospiraceae	Leptospira	Leptospira interrogans serovar Copenhageni str. M20	AOGV02000012.1019.2536	100	100	2e-129	251
Leptospira-001	Bacteria	Spirochaetes	Leptospirae	Leptospirales	Leptospiraceae	Leptospira	Leptospira interrogans serovar Icterohaemorrhagiae str. RGA	AOVR01000059.39517.41005	100	100	2e-129	251
Leptospira-001	Bacteria	Spirochaetes	Leptospirae	Leptospirales	Leptospiraceae	Leptospira	Leptospira noguchii serovar Panama	FJ154582.1.1452	100	100	2e-129	251
Leptospira-001	Bacteria	Spirochaetes	Leptospirae	Leptospirales	Leptospiraceae	Leptospira	Leptospira kirschneri serovar Cynopteri	FJ154546.1.1464	100	100	2e-129	251
Leptospira-001	Bacteria	Spirochaetes	Leptospirae	Leptospirales	Leptospiraceae	Leptospira	Leptospira interrogans serovar Sejroe	FJ154558.1.1417	100	100	2e-129	251
Leptospira-001	Bacteria	Spirochaetes	Leptospirae	Leptospirales	Leptospiraceae	Leptospira	Leptospira interrogans serovar Icterohaemorrhagiae	FJ154549.1.1464	100	100	2e-129	251
Leptospira-001	Bacteria	Spirochaetes	Leptospirae	Leptospirales	Leptospiraceae	Leptospira	Leptospira interrogans serovar Pyrogenes	FJ154552.1.1431	100	100	2e-129	251
Leptospira-001	Bacteria	Spirochaetes	Leptospirae	Leptospirales	Leptospiraceae	Leptospira	Leptospira kirschneri serovar Grippotyphosa	FJ154572.1.1335	100	100	2e-129	251
Leptospira-001	Bacteria	Spirochaetes	Leptospirae	Leptospirales	Leptospiraceae	Leptospira	Leptospira interrogans	LSSQ01000058.624.2138	100	100	2e-129	251
Leptospira-001	Bacteria	Spirochaetes	Leptospirae	Leptospirales	Leptospiraceae	Leptospira	Leptospira weilii serovar Celledoni	FJ154580.1.1431	100	100	2e-129	251
Leptospira-001	Bacteria	Spirochaetes	Leptospirae	Leptospirales	Leptospiraceae	Leptospira	Leptospira interrogans serovar Bratislava	FJ154547.1.1371	100	100	2e-129	251
Leptospira-001	Bacteria	Spirochaetes	Leptospirae	Leptospirales	Leptospiraceae	Leptospira	Leptospira interrogans serovar Pomona	FJ154544.1.1431	100	100	2e-129	251
Leptospira-001	Bacteria	Spirochaetes	Leptospirae	Leptospirales	Leptospiraceae	Leptospira	Leptospira interrogans serovar Autumnalis	FJ154543.1.1431	100	100	2e-129	251
Leptospira-001	Bacteria	Spirochaetes	Leptospirae	Leptospirales	Leptospiraceae	Leptospira	Leptospira noguchii serovar Panama str. CZ214	AKWY02000030.987.2495	100	100	2e-129	251
Leptospira-001	Bacteria	Spirochaetes	Leptospirae	Leptospirales	Leptospiraceae	Leptospira	Leptospira noguchii serovar Panama str. CZ214	AKWY02000021.86393.87901	100	100	2e-129	251
Leptospira-001	Bacteria	Spirochaetes	Leptospirae	Leptospirales	Leptospiraceae	Leptospira	Leptospira sp.	LSSS01000087.624.2139	100	100	2e-129	251
Leptospira-001	Bacteria	Spirochaetes	Leptospirae	Leptospirales	Leptospiraceae	Leptospira	Leptospira interrogans	Z12817.1.1396	100	100	2e-129	251
Leptospira-001	Bacteria	Spirochaetes	Leptospirae	Leptospirales	Leptospiraceae	Leptospira	Leptospira kirschneri	Z21628.1.1419	100	100	2e-129	251
Leptospira-001	Bacteria	Spirochaetes	Leptospirae	Leptospirales	Leptospiraceae	Leptospira	Leptospira weilii	U12677.1.1489	100	100	2e-129	251
Leptospira-001	Bacteria	Spirochaetes	Leptospirae	Leptospirales	Leptospiraceae	Leptospira	Leptospira borgpetersenii	Z21630.1.1425	100	100	2e-129	251
Leptospira-001	Bacteria	Spirochaetes	Leptospirae	Leptospirales	Leptospiraceae	Leptospira	Leptospira weilii	U12676.1.1483	100	100	2e-129	251
Leptospira-001	Bacteria	Spirochaetes	Leptospirae	Leptospirales	Leptospiraceae	Leptospira	Leptospira interrogans serovar Autumnalis	AM050580.1.1318	100	100	2e-129	251
Leptospira-001	Bacteria	Spirochaetes	Leptospirae	Leptospirales	Leptospiraceae	Leptospira	Leptospira interrogans serovar Bratislava	AM050583.1.1318	100	100	2e-129	251
Leptospira-001	Bacteria	Spirochaetes	Leptospirae	Leptospirales	Leptospiraceae	Leptospira	Leptospira interrogans serovar Pomona	AM050575.1.1318	100	100	2e-129	251
Leptospira-001	Bacteria	Spirochaetes	Leptospirae	Leptospirales	Leptospiraceae	Leptospira	Leptospira borgpetersenii serovar Javanica	AM050572.1.1318	100	100	2e-129	251
Leptospira-001	Bacteria	Spirochaetes	Leptospirae	Leptospirales	Leptospiraceae	Leptospira	Leptospira interrogans serovar Icterohaemorrhagiae	AM050571.1.1318	100	100	2e-129	251
Leptospira-001	Bacteria	Spirochaetes	Leptospirae	Leptospirales	Leptospiraceae	Leptospira	Leptospira kirschneri serovar Grippotyphosa	AM050567.1.1318	100	100	2e-129	251
Leptospira-001	Bacteria	Spirochaetes	Leptospirae	Leptospirales	Leptospiraceae	Leptospira	Leptospira interrogans serovar Copenhageni str. Fiocruz L1-130	AE016823.1862433.1863944	100	100	2e-129	251
Leptospira-001	Bacteria	Spirochaetes	Leptospirae	Leptospirales	Leptospiraceae	Leptospira	Leptospira interrogans serovar Copenhageni str. Fiocruz L1-130	AE016823.1230539.1232049	100	100	2e-129	251
Leptospira-001	Bacteria	Spirochaetes	Leptospirae	Leptospirales	Leptospiraceae	Leptospira	unknown species	HK556440.8.1498	100	100	2e-129	251
Leptospira-001	Bacteria	Spirochaetes	Leptospirae	Leptospirales	Leptospiraceae	Leptospira	Leptospira kirschneri serovar Grippotyphosa	EF536995.1.1386	100	100	2e-129	251
Leptospira-001	Bacteria	Spirochaetes	Leptospirae	Leptospirales	Leptospiraceae	Leptospira	Leptospira borgpetersenii serovar Hardjo-bovis str. L550	CP000348.1698993.1700503	100	100	2e-129	251
Leptospira-001	Bacteria	Spirochaetes	Leptospirae	Leptospirales	Leptospiraceae	Leptospira	Leptospira borgpetersenii serovar Hardjo-bovis str. JB197	CP000350.2659392.2660900	100	100	2e-129	251
Leptospira-001	Bacteria	Spirochaetes	Leptospirae	Leptospirales	Leptospiraceae	Leptospira	Leptospira borgpetersenii serovar Hardjo-bovis str. L550	CP000348.2626134.2627642	100	100	2e-129	251
Leptospira-001	Bacteria	Spirochaetes	Leptospirae	Leptospirales	Leptospiraceae	Leptospira	Leptospira borgpetersenii serovar Hardjo-bovis str. JB197	CP000350.2161284.2162792	100	100	2e-129	251
Leptospira-001	Bacteria	Spirochaetes	Leptospirae	Leptospirales	Leptospiraceae	Leptospira	Leptospira interrogans serovar Canicola	AY996798.1.1431	100	100	2e-129	251
Leptospira-001	Bacteria	Spirochaetes	Leptospirae	Leptospirales	Leptospiraceae	Leptospira	Leptospira interrogans serovar Pyrogenes	AY996793.1.1431	100	100	2e-129	251
Leptospira-001	Bacteria	Spirochaetes	Leptospirae	Leptospirales	Leptospiraceae	Leptospira	Leptospira interrogans serovar Pomona	AY996800.1.1431	100	100	2e-129	251
Leptospira-001	Bacteria	Spirochaetes	Leptospirae	Leptospirales	Leptospiraceae	Leptospira	Leptospira interrogans serovar Autumnalis	AY996791.1.1431	100	100	2e-129	251
Leptospira-001	Bacteria	Spirochaetes	Leptospirae	Leptospirales	Leptospiraceae	Leptospira	Leptospira borgpetersenii serovar Javanica	AY887899.1.1431	100	100	2e-129	251
Leptospira-001	Bacteria	Spirochaetes	Leptospirae	Leptospirales	Leptospiraceae	Leptospira	Leptospira interrogans serovar Icterohaemorrhagiae	AY631894.1.1465	100	100	2e-129	251
Leptospira-001	Bacteria	Spirochaetes	Leptospirae	Leptospirales	Leptospiraceae	Leptospira	Leptospira kirschneri serovar Cynopteri	AY631895.1.1464	100	100	2e-129	251
Leptospira-001	Bacteria	Spirochaetes	Leptospirae	Leptospirales	Leptospiraceae	Leptospira	Leptospira noguchii serovar Panama	AY631886.1.1431	100	100	2e-129	251
Leptospira-001	Bacteria	Spirochaetes	Leptospirae	Leptospirales	Leptospiraceae	Leptospira	Leptospira weilii serovar Celledoni	AY631877.1.1431	100	100	2e-129	251
Leptospira-002	Bacteria	Spirochaetes	Leptospirae	Leptospirales	Leptospiraceae	Leptospira	Leptospira interrogans serovar Canicola	DQ991472.1.1320	100	96.0159	7e-124	241
Leptospira-002	Bacteria	Spirochaetes	Leptospirae	Leptospirales	Leptospiraceae	Leptospira	Leptospira sp.	DQ887977.1.1415	100	96.0159	7e-124	241
Leptospira-002	Bacteria	Spirochaetes	Leptospirae	Leptospirales	Leptospiraceae	Leptospira	Leptospira noguchii serovar Panama	DQ991500.1.1319	100	96.0159	7e-124	241
Leptospira-002	Bacteria	Spirochaetes	Leptospirae	Leptospirales	Leptospiraceae	Leptospira	Leptospira noguchii serovar Cristobali	DQ991497.1.1319	100	96.0159	7e-124	241
Leptospira-002	Bacteria	Spirochaetes	Leptospirae	Leptospirales	Leptospiraceae	Leptospira	Leptospira weilii serovar Celledoni	DQ991486.1.1319	100	96.0159	7e-124	241
Leptospira-002	Bacteria	Spirochaetes	Leptospirae	Leptospirales	Leptospiraceae	Leptospira	Leptospira kirschneri serovar Butembo	DQ991478.1.1319	100	96.0159	7e-124	241
Leptospira-002	Bacteria	Spirochaetes	Leptospirae	Leptospirales	Leptospiraceae	Leptospira	Leptospira kirschneri serovar Cynopteri	DQ991475.1.1319	100	96.0159	7e-124	241
Leptospira-002	Bacteria	Spirochaetes	Leptospirae	Leptospirales	Leptospiraceae	Leptospira	Leptospira interrogans serovar Pomona	DQ991474.1.1320	100	96.0159	7e-124	241
Leptospira-002	Bacteria	Spirochaetes	Leptospirae	Leptospirales	Leptospiraceae	Leptospira	Leptospira sp.	DQ887979.1.1424	100	96.0159	7e-124	241
Leptospira-002	Bacteria	Spirochaetes	Leptospirae	Leptospirales	Leptospiraceae	Leptospira	Leptospira interrogans serovar Canicola str. Gui44	JMDI01000151.403.1912	100	96.0159	7e-124	241
Leptospira-002	Bacteria	Spirochaetes	Leptospirae	Leptospirales	Leptospiraceae	Leptospira	Leptospira interrogans serovar Copenhageni str. M20	AOGV02000012.1019.2536	100	96.0159	7e-124	241
Leptospira-002	Bacteria	Spirochaetes	Leptospirae	Leptospirales	Leptospiraceae	Leptospira	Leptospira interrogans serovar Icterohaemorrhagiae str. RGA	AOVR01000059.39517.41005	100	96.0159	7e-124	241
Leptospira-002	Bacteria	Spirochaetes	Leptospirae	Leptospirales	Leptospiraceae	Leptospira	Leptospira noguchii serovar Panama	FJ154582.1.1452	100	96.0159	7e-124	241
Leptospira-002	Bacteria	Spirochaetes	Leptospirae	Leptospirales	Leptospiraceae	Leptospira	Leptospira kirschneri serovar Cynopteri	FJ154546.1.1464	100	96.0159	7e-124	241
Leptospira-002	Bacteria	Spirochaetes	Leptospirae	Leptospirales	Leptospiraceae	Leptospira	Leptospira interrogans serovar Sejroe	FJ154558.1.1417	100	96.0159	7e-124	241
Leptospira-002	Bacteria	Spirochaetes	Leptospirae	Leptospirales	Leptospiraceae	Leptospira	Leptospira interrogans serovar Icterohaemorrhagiae	FJ154549.1.1464	100	96.0159	7e-124	241
Leptospira-002	Bacteria	Spirochaetes	Leptospirae	Leptospirales	Leptospiraceae	Leptospira	Leptospira interrogans serovar Pyrogenes	FJ154552.1.1431	100	96.0159	7e-124	241
Leptospira-002	Bacteria	Spirochaetes	Leptospirae	Leptospirales	Leptospiraceae	Leptospira	Leptospira kirschneri serovar Grippotyphosa	FJ154572.1.1335	100	96.0159	7e-124	241
Leptospira-002	Bacteria	Spirochaetes	Leptospirae	Leptospirales	Leptospiraceae	Leptospira	Leptospira interrogans	LSSQ01000058.624.2138	100	96.0159	7e-124	241
Leptospira-002	Bacteria	Spirochaetes	Leptospirae	Leptospirales	Leptospiraceae	Leptospira	Leptospira weilii serovar Celledoni	FJ154580.1.1431	100	96.0159	7e-124	241
Leptospira-002	Bacteria	Spirochaetes	Leptospirae	Leptospirales	Leptospiraceae	Leptospira	Leptospira interrogans serovar Bratislava	FJ154547.1.1371	100	96.0159	7e-124	241
Leptospira-002	Bacteria	Spirochaetes	Leptospirae	Leptospirales	Leptospiraceae	Leptospira	Leptospira interrogans serovar Pomona	FJ154544.1.1431	100	96.0159	7e-124	241
Leptospira-002	Bacteria	Spirochaetes	Leptospirae	Leptospirales	Leptospiraceae	Leptospira	Leptospira interrogans serovar Autumnalis	FJ154543.1.1431	100	96.0159	7e-124	241
Leptospira-002	Bacteria	Spirochaetes	Leptospirae	Leptospirales	Leptospiraceae	Leptospira	Leptospira noguchii serovar Panama str. CZ214	AKWY02000030.987.2495	100	96.0159	7e-124	241
Leptospira-002	Bacteria	Spirochaetes	Leptospirae	Leptospirales	Leptospiraceae	Leptospira	Leptospira noguchii serovar Panama str. CZ214	AKWY02000021.86393.87901	100	96.0159	7e-124	241
Leptospira-002	Bacteria	Spirochaetes	Leptospirae	Leptospirales	Leptospiraceae	Leptospira	Leptospira sp.	LSSS01000087.624.2139	100	96.0159	7e-124	241
Leptospira-002	Bacteria	Spirochaetes	Leptospirae	Leptospirales	Leptospiraceae	Leptospira	Leptospira interrogans	Z12817.1.1396	100	96.0159	7e-124	241
Leptospira-002	Bacteria	Spirochaetes	Leptospirae	Leptospirales	Leptospiraceae	Leptospira	Leptospira kirschneri	Z21628.1.1419	100	96.0159	7e-124	241
Leptospira-002	Bacteria	Spirochaetes	Leptospirae	Leptospirales	Leptospiraceae	Leptospira	Leptospira weilii	U12677.1.1489	100	96.0159	7e-124	241
Leptospira-002	Bacteria	Spirochaetes	Leptospirae	Leptospirales	Leptospiraceae	Leptospira	Leptospira borgpetersenii	Z21630.1.1425	100	96.0159	7e-124	241
Leptospira-002	Bacteria	Spirochaetes	Leptospirae	Leptospirales	Leptospiraceae	Leptospira	Leptospira weilii	U12676.1.1483	100	96.0159	7e-124	241
Leptospira-002	Bacteria	Spirochaetes	Leptospirae	Leptospirales	Leptospiraceae	Leptospira	Leptospira interrogans serovar Autumnalis	AM050580.1.1318	100	96.0159	7e-124	241
Leptospira-002	Bacteria	Spirochaetes	Leptospirae	Leptospirales	Leptospiraceae	Leptospira	Leptospira interrogans serovar Bratislava	AM050583.1.1318	100	96.0159	7e-124	241
Leptospira-002	Bacteria	Spirochaetes	Leptospirae	Leptospirales	Leptospiraceae	Leptospira	Leptospira interrogans serovar Pomona	AM050575.1.1318	100	96.0159	7e-124	241
Leptospira-002	Bacteria	Spirochaetes	Leptospirae	Leptospirales	Leptospiraceae	Leptospira	Leptospira borgpetersenii serovar Javanica	AM050572.1.1318	100	96.0159	7e-124	241
Leptospira-002	Bacteria	Spirochaetes	Leptospirae	Leptospirales	Leptospiraceae	Leptospira	Leptospira interrogans serovar Icterohaemorrhagiae	AM050571.1.1318	100	96.0159	7e-124	241
Leptospira-002	Bacteria	Spirochaetes	Leptospirae	Leptospirales	Leptospiraceae	Leptospira	Leptospira kirschneri serovar Grippotyphosa	AM050567.1.1318	100	96.0159	7e-124	241
Leptospira-002	Bacteria	Spirochaetes	Leptospirae	Leptospirales	Leptospiraceae	Leptospira	Leptospira interrogans serovar Copenhageni str. Fiocruz L1-130	AE016823.1862433.1863944	100	96.0159	7e-124	241
Leptospira-002	Bacteria	Spirochaetes	Leptospirae	Leptospirales	Leptospiraceae	Leptospira	Leptospira interrogans serovar Copenhageni str. Fiocruz L1-130	AE016823.1230539.1232049	100	96.0159	7e-124	241
Leptospira-002	Bacteria	Spirochaetes	Leptospirae	Leptospirales	Leptospiraceae	Leptospira	unknown species	HK556440.8.1498	100	96.0159	7e-124	241
Leptospira-002	Bacteria	Spirochaetes	Leptospirae	Leptospirales	Leptospiraceae	Leptospira	Leptospira kirschneri serovar Grippotyphosa	EF536995.1.1386	100	96.0159	7e-124	241
Leptospira-002	Bacteria	Spirochaetes	Leptospirae	Leptospirales	Leptospiraceae	Leptospira	Leptospira borgpetersenii serovar Hardjo-bovis str. L550	CP000348.1698993.1700503	100	96.0159	7e-124	241
Leptospira-002	Bacteria	Spirochaetes	Leptospirae	Leptospirales	Leptospiraceae	Leptospira	Leptospira borgpetersenii serovar Hardjo-bovis str. JB197	CP000350.2659392.2660900	100	96.0159	7e-124	241
Leptospira-002	Bacteria	Spirochaetes	Leptospirae	Leptospirales	Leptospiraceae	Leptospira	Leptospira borgpetersenii serovar Hardjo-bovis str. L550	CP000348.2626134.2627642	100	96.0159	7e-124	241
Leptospira-002	Bacteria	Spirochaetes	Leptospirae	Leptospirales	Leptospiraceae	Leptospira	Leptospira borgpetersenii serovar Hardjo-bovis str. JB197	CP000350.2161284.2162792	100	96.0159	7e-124	241
Leptospira-002	Bacteria	Spirochaetes	Leptospirae	Leptospirales	Leptospiraceae	Leptospira	Leptospira interrogans serovar Canicola	AY996798.1.1431	100	96.0159	7e-124	241
Leptospira-002	Bacteria	Spirochaetes	Leptospirae	Leptospirales	Leptospiraceae	Leptospira	Leptospira interrogans serovar Pyrogenes	AY996793.1.1431	100	96.0159	7e-124	241
Leptospira-002	Bacteria	Spirochaetes	Leptospirae	Leptospirales	Leptospiraceae	Leptospira	Leptospira interrogans serovar Pomona	AY996800.1.1431	100	96.0159	7e-124	241
Leptospira-002	Bacteria	Spirochaetes	Leptospirae	Leptospirales	Leptospiraceae	Leptospira	Leptospira interrogans serovar Autumnalis	AY996791.1.1431	100	96.0159	7e-124	241
Leptospira-002	Bacteria	Spirochaetes	Leptospirae	Leptospirales	Leptospiraceae	Leptospira	Leptospira borgpetersenii serovar Javanica	AY887899.1.1431	100	96.0159	7e-124	241
Leptospira-002	Bacteria	Spirochaetes	Leptospirae	Leptospirales	Leptospiraceae	Leptospira	Leptospira interrogans serovar Icterohaemorrhagiae	AY631894.1.1465	100	96.0159	7e-124	241
Leptospira-002	Bacteria	Spirochaetes	Leptospirae	Leptospirales	Leptospiraceae	Leptospira	Leptospira kirschneri serovar Cynopteri	AY631895.1.1464	100	96.0159	7e-124	241
Leptospira-002	Bacteria	Spirochaetes	Leptospirae	Leptospirales	Leptospiraceae	Leptospira	Leptospira noguchii serovar Panama	AY631886.1.1431	100	96.0159	7e-124	241
Leptospira-002	Bacteria	Spirochaetes	Leptospirae	Leptospirales	Leptospiraceae	Leptospira	Leptospira weilii serovar Celledoni	AY631877.1.1431	100	96.0159	7e-124	241
Leptospira-003	Bacteria	Spirochaetes	Leptospirae	Leptospirales	Leptospiraceae	Leptospira	Leptospira interrogans serovar Canicola	DQ991472.1.1320	100	96.4143	2e-124	242
Leptospira-003	Bacteria	Spirochaetes	Leptospirae	Leptospirales	Leptospiraceae	Leptospira	Leptospira sp.	DQ887977.1.1415	100	96.4143	2e-124	242
Leptospira-003	Bacteria	Spirochaetes	Leptospirae	Leptospirales	Leptospiraceae	Leptospira	Leptospira noguchii serovar Panama	DQ991500.1.1319	100	96.4143	2e-124	242
Leptospira-003	Bacteria	Spirochaetes	Leptospirae	Leptospirales	Leptospiraceae	Leptospira	Leptospira noguchii serovar Cristobali	DQ991497.1.1319	100	96.4143	2e-124	242
Leptospira-003	Bacteria	Spirochaetes	Leptospirae	Leptospirales	Leptospiraceae	Leptospira	Leptospira weilii serovar Celledoni	DQ991486.1.1319	100	96.4143	2e-124	242
Leptospira-003	Bacteria	Spirochaetes	Leptospirae	Leptospirales	Leptospiraceae	Leptospira	Leptospira kirschneri serovar Butembo	DQ991478.1.1319	100	96.4143	2e-124	242
Leptospira-003	Bacteria	Spirochaetes	Leptospirae	Leptospirales	Leptospiraceae	Leptospira	Leptospira kirschneri serovar Cynopteri	DQ991475.1.1319	100	96.4143	2e-124	242
Leptospira-003	Bacteria	Spirochaetes	Leptospirae	Leptospirales	Leptospiraceae	Leptospira	Leptospira interrogans serovar Pomona	DQ991474.1.1320	100	96.4143	2e-124	242
Leptospira-003	Bacteria	Spirochaetes	Leptospirae	Leptospirales	Leptospiraceae	Leptospira	Leptospira sp.	DQ887979.1.1424	100	96.4143	2e-124	242
Leptospira-003	Bacteria	Spirochaetes	Leptospirae	Leptospirales	Leptospiraceae	Leptospira	Leptospira interrogans serovar Canicola str. Gui44	JMDI01000151.403.1912	100	96.4143	2e-124	242
Leptospira-003	Bacteria	Spirochaetes	Leptospirae	Leptospirales	Leptospiraceae	Leptospira	Leptospira interrogans serovar Copenhageni str. M20	AOGV02000012.1019.2536	100	96.4143	2e-124	242
Leptospira-003	Bacteria	Spirochaetes	Leptospirae	Leptospirales	Leptospiraceae	Leptospira	Leptospira interrogans serovar Icterohaemorrhagiae str. RGA	AOVR01000059.39517.41005	100	96.4143	2e-124	242
Leptospira-003	Bacteria	Spirochaetes	Leptospirae	Leptospirales	Leptospiraceae	Leptospira	Leptospira noguchii serovar Panama	FJ154582.1.1452	100	96.4143	2e-124	242
Leptospira-003	Bacteria	Spirochaetes	Leptospirae	Leptospirales	Leptospiraceae	Leptospira	Leptospira kirschneri serovar Cynopteri	FJ154546.1.1464	100	96.4143	2e-124	242
Leptospira-003	Bacteria	Spirochaetes	Leptospirae	Leptospirales	Leptospiraceae	Leptospira	Leptospira interrogans serovar Sejroe	FJ154558.1.1417	100	96.4143	2e-124	242
Leptospira-003	Bacteria	Spirochaetes	Leptospirae	Leptospirales	Leptospiraceae	Leptospira	Leptospira interrogans serovar Icterohaemorrhagiae	FJ154549.1.1464	100	96.4143	2e-124	242
Leptospira-003	Bacteria	Spirochaetes	Leptospirae	Leptospirales	Leptospiraceae	Leptospira	Leptospira interrogans serovar Pyrogenes	FJ154552.1.1431	100	96.4143	2e-124	242
Leptospira-003	Bacteria	Spirochaetes	Leptospirae	Leptospirales	Leptospiraceae	Leptospira	Leptospira kirschneri serovar Grippotyphosa	FJ154572.1.1335	100	96.4143	2e-124	242
Leptospira-003	Bacteria	Spirochaetes	Leptospirae	Leptospirales	Leptospiraceae	Leptospira	Leptospira interrogans	LSSQ01000058.624.2138	100	96.4143	2e-124	242
Leptospira-003	Bacteria	Spirochaetes	Leptospirae	Leptospirales	Leptospiraceae	Leptospira	Leptospira weilii serovar Celledoni	FJ154580.1.1431	100	96.4143	2e-124	242
Leptospira-003	Bacteria	Spirochaetes	Leptospirae	Leptospirales	Leptospiraceae	Leptospira	Leptospira interrogans serovar Bratislava	FJ154547.1.1371	100	96.4143	2e-124	242
Leptospira-003	Bacteria	Spirochaetes	Leptospirae	Leptospirales	Leptospiraceae	Leptospira	Leptospira interrogans serovar Pomona	FJ154544.1.1431	100	96.4143	2e-124	242
Leptospira-003	Bacteria	Spirochaetes	Leptospirae	Leptospirales	Leptospiraceae	Leptospira	Leptospira interrogans serovar Autumnalis	FJ154543.1.1431	100	96.4143	2e-124	242
Leptospira-003	Bacteria	Spirochaetes	Leptospirae	Leptospirales	Leptospiraceae	Leptospira	Leptospira noguchii serovar Panama str. CZ214	AKWY02000030.987.2495	100	96.4143	2e-124	242
Leptospira-003	Bacteria	Spirochaetes	Leptospirae	Leptospirales	Leptospiraceae	Leptospira	Leptospira noguchii serovar Panama str. CZ214	AKWY02000021.86393.87901	100	96.4143	2e-124	242
Leptospira-003	Bacteria	Spirochaetes	Leptospirae	Leptospirales	Leptospiraceae	Leptospira	Leptospira sp.	LSSS01000087.624.2139	100	96.4143	2e-124	242
Leptospira-003	Bacteria	Spirochaetes	Leptospirae	Leptospirales	Leptospiraceae	Leptospira	Leptospira interrogans	Z12817.1.1396	100	96.4143	2e-124	242
Leptospira-003	Bacteria	Spirochaetes	Leptospirae	Leptospirales	Leptospiraceae	Leptospira	Leptospira kirschneri	Z21628.1.1419	100	96.4143	2e-124	242
Leptospira-003	Bacteria	Spirochaetes	Leptospirae	Leptospirales	Leptospiraceae	Leptospira	Leptospira weilii	U12677.1.1489	100	96.4143	2e-124	242
Leptospira-003	Bacteria	Spirochaetes	Leptospirae	Leptospirales	Leptospiraceae	Leptospira	Leptospira borgpetersenii	Z21630.1.1425	100	96.4143	2e-124	242
Leptospira-003	Bacteria	Spirochaetes	Leptospirae	Leptospirales	Leptospiraceae	Leptospira	Leptospira weilii	U12676.1.1483	100	96.4143	2e-124	242
Leptospira-003	Bacteria	Spirochaetes	Leptospirae	Leptospirales	Leptospiraceae	Leptospira	Leptospira interrogans serovar Autumnalis	AM050580.1.1318	100	96.4143	2e-124	242
Leptospira-003	Bacteria	Spirochaetes	Leptospirae	Leptospirales	Leptospiraceae	Leptospira	Leptospira interrogans serovar Bratislava	AM050583.1.1318	100	96.4143	2e-124	242
Leptospira-003	Bacteria	Spirochaetes	Leptospirae	Leptospirales	Leptospiraceae	Leptospira	Leptospira interrogans serovar Pomona	AM050575.1.1318	100	96.4143	2e-124	242
Leptospira-003	Bacteria	Spirochaetes	Leptospirae	Leptospirales	Leptospiraceae	Leptospira	Leptospira borgpetersenii serovar Javanica	AM050572.1.1318	100	96.4143	2e-124	242
Leptospira-003	Bacteria	Spirochaetes	Leptospirae	Leptospirales	Leptospiraceae	Leptospira	Leptospira interrogans serovar Icterohaemorrhagiae	AM050571.1.1318	100	96.4143	2e-124	242
Leptospira-003	Bacteria	Spirochaetes	Leptospirae	Leptospirales	Leptospiraceae	Leptospira	Leptospira kirschneri serovar Grippotyphosa	AM050567.1.1318	100	96.4143	2e-124	242
Leptospira-003	Bacteria	Spirochaetes	Leptospirae	Leptospirales	Leptospiraceae	Leptospira	Leptospira interrogans serovar Copenhageni str. Fiocruz L1-130	AE016823.1862433.1863944	100	96.4143	2e-124	242
Leptospira-003	Bacteria	Spirochaetes	Leptospirae	Leptospirales	Leptospiraceae	Leptospira	Leptospira interrogans serovar Copenhageni str. Fiocruz L1-130	AE016823.1230539.1232049	100	96.4143	2e-124	242
Leptospira-003	Bacteria	Spirochaetes	Leptospirae	Leptospirales	Leptospiraceae	Leptospira	unknown species	HK556440.8.1498	100	96.4143	2e-124	242
Leptospira-003	Bacteria	Spirochaetes	Leptospirae	Leptospirales	Leptospiraceae	Leptospira	Leptospira kirschneri serovar Grippotyphosa	EF536995.1.1386	100	96.4143	2e-124	242
Leptospira-003	Bacteria	Spirochaetes	Leptospirae	Leptospirales	Leptospiraceae	Leptospira	Leptospira borgpetersenii serovar Hardjo-bovis str. L550	CP000348.1698993.1700503	100	96.4143	2e-124	242
Leptospira-003	Bacteria	Spirochaetes	Leptospirae	Leptospirales	Leptospiraceae	Leptospira	Leptospira borgpetersenii serovar Hardjo-bovis str. JB197	CP000350.2659392.2660900	100	96.4143	2e-124	242
Leptospira-003	Bacteria	Spirochaetes	Leptospirae	Leptospirales	Leptospiraceae	Leptospira	Leptospira borgpetersenii serovar Hardjo-bovis str. L550	CP000348.2626134.2627642	100	96.4143	2e-124	242
Leptospira-003	Bacteria	Spirochaetes	Leptospirae	Leptospirales	Leptospiraceae	Leptospira	Leptospira borgpetersenii serovar Hardjo-bovis str. JB197	CP000350.2161284.2162792	100	96.4143	2e-124	242
Leptospira-003	Bacteria	Spirochaetes	Leptospirae	Leptospirales	Leptospiraceae	Leptospira	Leptospira interrogans serovar Canicola	AY996798.1.1431	100	96.4143	2e-124	242
Leptospira-003	Bacteria	Spirochaetes	Leptospirae	Leptospirales	Leptospiraceae	Leptospira	Leptospira interrogans serovar Pyrogenes	AY996793.1.1431	100	96.4143	2e-124	242
Leptospira-003	Bacteria	Spirochaetes	Leptospirae	Leptospirales	Leptospiraceae	Leptospira	Leptospira interrogans serovar Pomona	AY996800.1.1431	100	96.4143	2e-124	242
Leptospira-003	Bacteria	Spirochaetes	Leptospirae	Leptospirales	Leptospiraceae	Leptospira	Leptospira interrogans serovar Autumnalis	AY996791.1.1431	100	96.4143	2e-124	242
Leptospira-003	Bacteria	Spirochaetes	Leptospirae	Leptospirales	Leptospiraceae	Leptospira	Leptospira borgpetersenii serovar Javanica	AY887899.1.1431	100	96.4143	2e-124	242
Leptospira-003	Bacteria	Spirochaetes	Leptospirae	Leptospirales	Leptospiraceae	Leptospira	Leptospira interrogans serovar Icterohaemorrhagiae	AY631894.1.1465	100	96.4143	2e-124	242
Leptospira-003	Bacteria	Spirochaetes	Leptospirae	Leptospirales	Leptospiraceae	Leptospira	Leptospira kirschneri serovar Cynopteri	AY631895.1.1464	100	96.4143	2e-124	242
Leptospira-003	Bacteria	Spirochaetes	Leptospirae	Leptospirales	Leptospiraceae	Leptospira	Leptospira noguchii serovar Panama	AY631886.1.1431	100	96.4143	2e-124	242
Leptospira-003	Bacteria	Spirochaetes	Leptospirae	Leptospirales	Leptospiraceae	Leptospira	Leptospira weilii serovar Celledoni	AY631877.1.1431	100	96.4143	2e-124	242
Leptospira-004	Bacteria	Spirochaetes	Leptospirae	Leptospirales	Leptospiraceae	Leptospira	Leptospira interrogans serovar Canicola	DQ991472.1.1320	97.1	96.0159	3e-112	241
Leptospira-004	Bacteria	Spirochaetes	Leptospirae	Leptospirales	Leptospiraceae	Leptospira	Leptospira sp.	DQ887977.1.1415	97.1	96.0159	3e-112	241
Leptospira-004	Bacteria	Spirochaetes	Leptospirae	Leptospirales	Leptospiraceae	Leptospira	Leptospira noguchii serovar Panama	DQ991500.1.1319	97.1	96.0159	3e-112	241
Leptospira-004	Bacteria	Spirochaetes	Leptospirae	Leptospirales	Leptospiraceae	Leptospira	Leptospira noguchii serovar Cristobali	DQ991497.1.1319	97.1	96.0159	3e-112	241
Leptospira-004	Bacteria	Spirochaetes	Leptospirae	Leptospirales	Leptospiraceae	Leptospira	Leptospira weilii serovar Celledoni	DQ991486.1.1319	97.1	96.0159	3e-112	241
Leptospira-004	Bacteria	Spirochaetes	Leptospirae	Leptospirales	Leptospiraceae	Leptospira	Leptospira kirschneri serovar Butembo	DQ991478.1.1319	97.1	96.0159	3e-112	241
Leptospira-004	Bacteria	Spirochaetes	Leptospirae	Leptospirales	Leptospiraceae	Leptospira	Leptospira kirschneri serovar Cynopteri	DQ991475.1.1319	97.1	96.0159	3e-112	241
Leptospira-004	Bacteria	Spirochaetes	Leptospirae	Leptospirales	Leptospiraceae	Leptospira	Leptospira interrogans serovar Pomona	DQ991474.1.1320	97.1	96.0159	3e-112	241
Leptospira-004	Bacteria	Spirochaetes	Leptospirae	Leptospirales	Leptospiraceae	Leptospira	Leptospira sp.	DQ887979.1.1424	97.1	96.0159	3e-112	241
Leptospira-004	Bacteria	Spirochaetes	Leptospirae	Leptospirales	Leptospiraceae	Leptospira	Leptospira interrogans serovar Canicola str. Gui44	JMDI01000151.403.1912	97.1	96.0159	3e-112	241
Leptospira-004	Bacteria	Spirochaetes	Leptospirae	Leptospirales	Leptospiraceae	Leptospira	Leptospira interrogans serovar Copenhageni str. M20	AOGV02000012.1019.2536	97.1	96.0159	3e-112	241
Leptospira-004	Bacteria	Spirochaetes	Leptospirae	Leptospirales	Leptospiraceae	Leptospira	Leptospira interrogans serovar Icterohaemorrhagiae str. RGA	AOVR01000059.39517.41005	97.1	96.0159	3e-112	241
Leptospira-004	Bacteria	Spirochaetes	Leptospirae	Leptospirales	Leptospiraceae	Leptospira	Leptospira noguchii serovar Panama	FJ154582.1.1452	97.1	96.0159	3e-112	241
Leptospira-004	Bacteria	Spirochaetes	Leptospirae	Leptospirales	Leptospiraceae	Leptospira	Leptospira kirschneri serovar Cynopteri	FJ154546.1.1464	97.1	96.0159	3e-112	241
Leptospira-004	Bacteria	Spirochaetes	Leptospirae	Leptospirales	Leptospiraceae	Leptospira	Leptospira interrogans serovar Sejroe	FJ154558.1.1417	97.1	96.0159	3e-112	241
Leptospira-004	Bacteria	Spirochaetes	Leptospirae	Leptospirales	Leptospiraceae	Leptospira	Leptospira interrogans serovar Icterohaemorrhagiae	FJ154549.1.1464	97.1	96.0159	3e-112	241
Leptospira-004	Bacteria	Spirochaetes	Leptospirae	Leptospirales	Leptospiraceae	Leptospira	Leptospira interrogans serovar Pyrogenes	FJ154552.1.1431	97.1	96.0159	3e-112	241
Leptospira-004	Bacteria	Spirochaetes	Leptospirae	Leptospirales	Leptospiraceae	Leptospira	Leptospira kirschneri serovar Grippotyphosa	FJ154572.1.1335	97.1	96.0159	3e-112	241
Leptospira-004	Bacteria	Spirochaetes	Leptospirae	Leptospirales	Leptospiraceae	Leptospira	Leptospira interrogans	LSSQ01000058.624.2138	97.1	96.0159	3e-112	241
Leptospira-004	Bacteria	Spirochaetes	Leptospirae	Leptospirales	Leptospiraceae	Leptospira	Leptospira weilii serovar Celledoni	FJ154580.1.1431	97.1	96.0159	3e-112	241
Leptospira-004	Bacteria	Spirochaetes	Leptospirae	Leptospirales	Leptospiraceae	Leptospira	Leptospira interrogans serovar Bratislava	FJ154547.1.1371	97.1	96.0159	3e-112	241
Leptospira-004	Bacteria	Spirochaetes	Leptospirae	Leptospirales	Leptospiraceae	Leptospira	Leptospira interrogans serovar Pomona	FJ154544.1.1431	97.1	96.0159	3e-112	241
Leptospira-004	Bacteria	Spirochaetes	Leptospirae	Leptospirales	Leptospiraceae	Leptospira	Leptospira interrogans serovar Autumnalis	FJ154543.1.1431	97.1	96.0159	3e-112	241
Leptospira-004	Bacteria	Spirochaetes	Leptospirae	Leptospirales	Leptospiraceae	Leptospira	Leptospira noguchii serovar Panama str. CZ214	AKWY02000030.987.2495	97.1	96.0159	3e-112	241
Leptospira-004	Bacteria	Spirochaetes	Leptospirae	Leptospirales	Leptospiraceae	Leptospira	Leptospira noguchii serovar Panama str. CZ214	AKWY02000021.86393.87901	97.1	96.0159	3e-112	241
Leptospira-004	Bacteria	Spirochaetes	Leptospirae	Leptospirales	Leptospiraceae	Leptospira	Leptospira sp.	LSSS01000087.624.2139	97.1	96.0159	3e-112	241
Leptospira-004	Bacteria	Spirochaetes	Leptospirae	Leptospirales	Leptospiraceae	Leptospira	Leptospira interrogans	Z12817.1.1396	97.1	96.0159	3e-112	241
Leptospira-004	Bacteria	Spirochaetes	Leptospirae	Leptospirales	Leptospiraceae	Leptospira	Leptospira kirschneri	Z21628.1.1419	97.1	96.0159	3e-112	241
Leptospira-004	Bacteria	Spirochaetes	Leptospirae	Leptospirales	Leptospiraceae	Leptospira	Leptospira weilii	U12677.1.1489	97.1	96.0159	3e-112	241
Leptospira-004	Bacteria	Spirochaetes	Leptospirae	Leptospirales	Leptospiraceae	Leptospira	Leptospira borgpetersenii	Z21630.1.1425	97.1	96.0159	3e-112	241
Leptospira-004	Bacteria	Spirochaetes	Leptospirae	Leptospirales	Leptospiraceae	Leptospira	Leptospira weilii	U12676.1.1483	97.1	96.0159	3e-112	241
Leptospira-004	Bacteria	Spirochaetes	Leptospirae	Leptospirales	Leptospiraceae	Leptospira	Leptospira noguchii	Z21635.1.1424	97.11	96.0159	3e-112	242
Leptospira-004	Bacteria	Spirochaetes	Leptospirae	Leptospirales	Leptospiraceae	Leptospira	Leptospira interrogans serovar Autumnalis	AM050580.1.1318	97.1	96.0159	3e-112	241
Leptospira-004	Bacteria	Spirochaetes	Leptospirae	Leptospirales	Leptospiraceae	Leptospira	Leptospira interrogans serovar Bratislava	AM050583.1.1318	97.1	96.0159	3e-112	241
Leptospira-004	Bacteria	Spirochaetes	Leptospirae	Leptospirales	Leptospiraceae	Leptospira	Leptospira interrogans serovar Pomona	AM050575.1.1318	97.1	96.0159	3e-112	241
Leptospira-004	Bacteria	Spirochaetes	Leptospirae	Leptospirales	Leptospiraceae	Leptospira	Leptospira borgpetersenii serovar Javanica	AM050572.1.1318	97.1	96.0159	3e-112	241
Leptospira-004	Bacteria	Spirochaetes	Leptospirae	Leptospirales	Leptospiraceae	Leptospira	Leptospira interrogans serovar Icterohaemorrhagiae	AM050571.1.1318	97.1	96.0159	3e-112	241
Leptospira-004	Bacteria	Spirochaetes	Leptospirae	Leptospirales	Leptospiraceae	Leptospira	Leptospira kirschneri serovar Grippotyphosa	AM050567.1.1318	97.1	96.0159	3e-112	241
Leptospira-004	Bacteria	Spirochaetes	Leptospirae	Leptospirales	Leptospiraceae	Leptospira	Leptospira interrogans serovar Copenhageni str. Fiocruz L1-130	AE016823.1862433.1863944	97.1	96.0159	3e-112	241
Leptospira-004	Bacteria	Spirochaetes	Leptospirae	Leptospirales	Leptospiraceae	Leptospira	Leptospira interrogans serovar Copenhageni str. Fiocruz L1-130	AE016823.1230539.1232049	97.1	96.0159	3e-112	241
Leptospira-004	Bacteria	Spirochaetes	Leptospirae	Leptospirales	Leptospiraceae	Leptospira	unknown species	HK556440.8.1498	97.1	96.0159	3e-112	241
Leptospira-004	Bacteria	Spirochaetes	Leptospirae	Leptospirales	Leptospiraceae	Leptospira	Leptospira kirschneri serovar Grippotyphosa	EF536995.1.1386	97.1	96.0159	3e-112	241
Leptospira-004	Bacteria	Spirochaetes	Leptospirae	Leptospirales	Leptospiraceae	Leptospira	Leptospira borgpetersenii serovar Hardjo-bovis str. L550	CP000348.1698993.1700503	97.1	96.0159	3e-112	241
Leptospira-004	Bacteria	Spirochaetes	Leptospirae	Leptospirales	Leptospiraceae	Leptospira	Leptospira borgpetersenii serovar Hardjo-bovis str. JB197	CP000350.2659392.2660900	97.1	96.0159	3e-112	241
Leptospira-004	Bacteria	Spirochaetes	Leptospirae	Leptospirales	Leptospiraceae	Leptospira	Leptospira borgpetersenii serovar Hardjo-bovis str. L550	CP000348.2626134.2627642	97.1	96.0159	3e-112	241
Leptospira-004	Bacteria	Spirochaetes	Leptospirae	Leptospirales	Leptospiraceae	Leptospira	Leptospira borgpetersenii serovar Hardjo-bovis str. JB197	CP000350.2161284.2162792	97.1	96.0159	3e-112	241
Leptospira-004	Bacteria	Spirochaetes	Leptospirae	Leptospirales	Leptospiraceae	Leptospira	Leptospira interrogans serovar Canicola	AY996798.1.1431	97.1	96.0159	3e-112	241
Leptospira-004	Bacteria	Spirochaetes	Leptospirae	Leptospirales	Leptospiraceae	Leptospira	Leptospira interrogans serovar Pyrogenes	AY996793.1.1431	97.1	96.0159	3e-112	241
Leptospira-004	Bacteria	Spirochaetes	Leptospirae	Leptospirales	Leptospiraceae	Leptospira	Leptospira interrogans serovar Pomona	AY996800.1.1431	97.1	96.0159	3e-112	241
Leptospira-004	Bacteria	Spirochaetes	Leptospirae	Leptospirales	Leptospiraceae	Leptospira	Leptospira interrogans serovar Autumnalis	AY996791.1.1431	97.1	96.0159	3e-112	241
Leptospira-004	Bacteria	Spirochaetes	Leptospirae	Leptospirales	Leptospiraceae	Leptospira	Leptospira borgpetersenii serovar Javanica	AY887899.1.1431	97.1	96.0159	3e-112	241
Leptospira-004	Bacteria	Spirochaetes	Leptospirae	Leptospirales	Leptospiraceae	Leptospira	Leptospira interrogans serovar Icterohaemorrhagiae	AY631894.1.1465	97.1	96.0159	3e-112	241
Leptospira-004	Bacteria	Spirochaetes	Leptospirae	Leptospirales	Leptospiraceae	Leptospira	Leptospira kirschneri serovar Cynopteri	AY631895.1.1464	97.1	96.0159	3e-112	241
Leptospira-004	Bacteria	Spirochaetes	Leptospirae	Leptospirales	Leptospiraceae	Leptospira	Leptospira noguchii serovar Panama	AY631886.1.1431	97.1	96.0159	3e-112	241
Leptospira-004	Bacteria	Spirochaetes	Leptospirae	Leptospirales	Leptospiraceae	Leptospira	Leptospira weilii serovar Celledoni	AY631877.1.1431	97.1	96.0159	3e-112	241
Leptospira-005	Bacteria	Spirochaetes	Leptospirae	Leptospirales	Leptospiraceae	Leptospira	Leptospira interrogans serovar Canicola	DQ991472.1.1320	98.8	99.2032	3e-123	249
Leptospira-005	Bacteria	Spirochaetes	Leptospirae	Leptospirales	Leptospiraceae	Leptospira	Leptospira sp.	DQ887977.1.1415	98.8	99.2032	3e-123	249
Leptospira-005	Bacteria	Spirochaetes	Leptospirae	Leptospirales	Leptospiraceae	Leptospira	Leptospira noguchii serovar Panama	DQ991500.1.1319	98.8	99.2032	3e-123	249
Leptospira-005	Bacteria	Spirochaetes	Leptospirae	Leptospirales	Leptospiraceae	Leptospira	Leptospira noguchii serovar Cristobali	DQ991497.1.1319	98.8	99.2032	3e-123	249
Leptospira-005	Bacteria	Spirochaetes	Leptospirae	Leptospirales	Leptospiraceae	Leptospira	Leptospira weilii serovar Celledoni	DQ991486.1.1319	98.8	99.2032	3e-123	249
Leptospira-005	Bacteria	Spirochaetes	Leptospirae	Leptospirales	Leptospiraceae	Leptospira	Leptospira kirschneri serovar Butembo	DQ991478.1.1319	98.8	99.2032	3e-123	249
Leptospira-005	Bacteria	Spirochaetes	Leptospirae	Leptospirales	Leptospiraceae	Leptospira	Leptospira kirschneri serovar Cynopteri	DQ991475.1.1319	98.8	99.2032	3e-123	249
Leptospira-005	Bacteria	Spirochaetes	Leptospirae	Leptospirales	Leptospiraceae	Leptospira	Leptospira interrogans serovar Pomona	DQ991474.1.1320	98.8	99.2032	3e-123	249
Leptospira-005	Bacteria	Spirochaetes	Leptospirae	Leptospirales	Leptospiraceae	Leptospira	Leptospira sp.	DQ887979.1.1424	98.8	99.2032	3e-123	249
Leptospira-005	Bacteria	Spirochaetes	Leptospirae	Leptospirales	Leptospiraceae	Leptospira	Leptospira interrogans serovar Canicola str. Gui44	JMDI01000151.403.1912	98.8	99.2032	3e-123	249
Leptospira-005	Bacteria	Spirochaetes	Leptospirae	Leptospirales	Leptospiraceae	Leptospira	Leptospira interrogans serovar Copenhageni str. M20	AOGV02000012.1019.2536	98.8	99.2032	3e-123	249
Leptospira-005	Bacteria	Spirochaetes	Leptospirae	Leptospirales	Leptospiraceae	Leptospira	Leptospira interrogans serovar Icterohaemorrhagiae str. RGA	AOVR01000059.39517.41005	98.8	99.2032	3e-123	249
Leptospira-005	Bacteria	Spirochaetes	Leptospirae	Leptospirales	Leptospiraceae	Leptospira	Leptospira noguchii serovar Panama	FJ154582.1.1452	98.8	99.2032	3e-123	249
Leptospira-005	Bacteria	Spirochaetes	Leptospirae	Leptospirales	Leptospiraceae	Leptospira	Leptospira kirschneri serovar Cynopteri	FJ154546.1.1464	98.8	99.2032	3e-123	249
Leptospira-005	Bacteria	Spirochaetes	Leptospirae	Leptospirales	Leptospiraceae	Leptospira	Leptospira interrogans serovar Sejroe	FJ154558.1.1417	98.8	99.2032	3e-123	249
Leptospira-005	Bacteria	Spirochaetes	Leptospirae	Leptospirales	Leptospiraceae	Leptospira	Leptospira interrogans serovar Icterohaemorrhagiae	FJ154549.1.1464	98.8	99.2032	3e-123	249
Leptospira-005	Bacteria	Spirochaetes	Leptospirae	Leptospirales	Leptospiraceae	Leptospira	Leptospira interrogans serovar Pyrogenes	FJ154552.1.1431	98.8	99.2032	3e-123	249
Leptospira-005	Bacteria	Spirochaetes	Leptospirae	Leptospirales	Leptospiraceae	Leptospira	Leptospira kirschneri serovar Grippotyphosa	FJ154572.1.1335	98.8	99.2032	3e-123	249
Leptospira-005	Bacteria	Spirochaetes	Leptospirae	Leptospirales	Leptospiraceae	Leptospira	Leptospira interrogans	LSSQ01000058.624.2138	98.8	99.2032	3e-123	249
Leptospira-005	Bacteria	Spirochaetes	Leptospirae	Leptospirales	Leptospiraceae	Leptospira	Leptospira weilii serovar Celledoni	FJ154580.1.1431	98.8	99.2032	3e-123	249
Leptospira-005	Bacteria	Spirochaetes	Leptospirae	Leptospirales	Leptospiraceae	Leptospira	Leptospira interrogans serovar Bratislava	FJ154547.1.1371	98.8	99.2032	3e-123	249
Leptospira-005	Bacteria	Spirochaetes	Leptospirae	Leptospirales	Leptospiraceae	Leptospira	Leptospira interrogans serovar Pomona	FJ154544.1.1431	98.8	99.2032	3e-123	249
Leptospira-005	Bacteria	Spirochaetes	Leptospirae	Leptospirales	Leptospiraceae	Leptospira	Leptospira interrogans serovar Autumnalis	FJ154543.1.1431	98.8	99.2032	3e-123	249
Leptospira-005	Bacteria	Spirochaetes	Leptospirae	Leptospirales	Leptospiraceae	Leptospira	Leptospira noguchii serovar Panama str. CZ214	AKWY02000030.987.2495	98.8	99.2032	3e-123	249
Leptospira-005	Bacteria	Spirochaetes	Leptospirae	Leptospirales	Leptospiraceae	Leptospira	Leptospira noguchii serovar Panama str. CZ214	AKWY02000021.86393.87901	98.8	99.2032	3e-123	249
Leptospira-005	Bacteria	Spirochaetes	Leptospirae	Leptospirales	Leptospiraceae	Leptospira	Leptospira sp.	LSSS01000087.624.2139	98.8	99.2032	3e-123	249
Leptospira-005	Bacteria	Spirochaetes	Leptospirae	Leptospirales	Leptospiraceae	Leptospira	Leptospira interrogans	Z12817.1.1396	98.8	99.2032	3e-123	249
Leptospira-005	Bacteria	Spirochaetes	Leptospirae	Leptospirales	Leptospiraceae	Leptospira	Leptospira kirschneri	Z21628.1.1419	98.8	99.2032	3e-123	249
Leptospira-005	Bacteria	Spirochaetes	Leptospirae	Leptospirales	Leptospiraceae	Leptospira	Leptospira weilii	U12677.1.1489	98.8	99.2032	3e-123	249
Leptospira-005	Bacteria	Spirochaetes	Leptospirae	Leptospirales	Leptospiraceae	Leptospira	Leptospira borgpetersenii	Z21630.1.1425	98.8	99.2032	3e-123	249
Leptospira-005	Bacteria	Spirochaetes	Leptospirae	Leptospirales	Leptospiraceae	Leptospira	Leptospira weilii	U12676.1.1483	98.8	99.2032	3e-123	249
Leptospira-005	Bacteria	Spirochaetes	Leptospirae	Leptospirales	Leptospiraceae	Leptospira	Leptospira interrogans serovar Autumnalis	AM050580.1.1318	98.8	99.2032	3e-123	249
Leptospira-005	Bacteria	Spirochaetes	Leptospirae	Leptospirales	Leptospiraceae	Leptospira	Leptospira interrogans serovar Bratislava	AM050583.1.1318	98.8	99.2032	3e-123	249
Leptospira-005	Bacteria	Spirochaetes	Leptospirae	Leptospirales	Leptospiraceae	Leptospira	Leptospira interrogans serovar Pomona	AM050575.1.1318	98.8	99.2032	3e-123	249
Leptospira-005	Bacteria	Spirochaetes	Leptospirae	Leptospirales	Leptospiraceae	Leptospira	Leptospira borgpetersenii serovar Javanica	AM050572.1.1318	98.8	99.2032	3e-123	249
Leptospira-005	Bacteria	Spirochaetes	Leptospirae	Leptospirales	Leptospiraceae	Leptospira	Leptospira interrogans serovar Icterohaemorrhagiae	AM050571.1.1318	98.8	99.2032	3e-123	249
Leptospira-005	Bacteria	Spirochaetes	Leptospirae	Leptospirales	Leptospiraceae	Leptospira	Leptospira kirschneri serovar Grippotyphosa	AM050567.1.1318	98.8	99.2032	3e-123	249
Leptospira-005	Bacteria	Spirochaetes	Leptospirae	Leptospirales	Leptospiraceae	Leptospira	Leptospira interrogans serovar Copenhageni str. Fiocruz L1-130	AE016823.1862433.1863944	98.8	99.2032	3e-123	249
Leptospira-005	Bacteria	Spirochaetes	Leptospirae	Leptospirales	Leptospiraceae	Leptospira	Leptospira interrogans serovar Copenhageni str. Fiocruz L1-130	AE016823.1230539.1232049	98.8	99.2032	3e-123	249
Leptospira-005	Bacteria	Spirochaetes	Leptospirae	Leptospirales	Leptospiraceae	Leptospira	unknown species	HK556440.8.1498	98.8	99.2032	3e-123	249
Leptospira-005	Bacteria	Spirochaetes	Leptospirae	Leptospirales	Leptospiraceae	Leptospira	Leptospira kirschneri serovar Grippotyphosa	EF536995.1.1386	98.8	99.2032	3e-123	249
Leptospira-005	Bacteria	Spirochaetes	Leptospirae	Leptospirales	Leptospiraceae	Leptospira	Leptospira borgpetersenii serovar Hardjo-bovis str. L550	CP000348.1698993.1700503	98.8	99.2032	3e-123	249
Leptospira-005	Bacteria	Spirochaetes	Leptospirae	Leptospirales	Leptospiraceae	Leptospira	Leptospira borgpetersenii serovar Hardjo-bovis str. JB197	CP000350.2659392.2660900	98.8	99.2032	3e-123	249
Leptospira-005	Bacteria	Spirochaetes	Leptospirae	Leptospirales	Leptospiraceae	Leptospira	Leptospira borgpetersenii serovar Hardjo-bovis str. L550	CP000348.2626134.2627642	98.8	99.2032	3e-123	249
Leptospira-005	Bacteria	Spirochaetes	Leptospirae	Leptospirales	Leptospiraceae	Leptospira	Leptospira borgpetersenii serovar Hardjo-bovis str. JB197	CP000350.2161284.2162792	98.8	99.2032	3e-123	249
Leptospira-005	Bacteria	Spirochaetes	Leptospirae	Leptospirales	Leptospiraceae	Leptospira	Leptospira interrogans serovar Canicola	AY996798.1.1431	98.8	99.2032	3e-123	249
Leptospira-005	Bacteria	Spirochaetes	Leptospirae	Leptospirales	Leptospiraceae	Leptospira	Leptospira interrogans serovar Pyrogenes	AY996793.1.1431	98.8	99.2032	3e-123	249
Leptospira-005	Bacteria	Spirochaetes	Leptospirae	Leptospirales	Leptospiraceae	Leptospira	Leptospira interrogans serovar Pomona	AY996800.1.1431	98.8	99.2032	3e-123	249
Leptospira-005	Bacteria	Spirochaetes	Leptospirae	Leptospirales	Leptospiraceae	Leptospira	Leptospira interrogans serovar Autumnalis	AY996791.1.1431	98.8	99.2032	3e-123	249
Leptospira-005	Bacteria	Spirochaetes	Leptospirae	Leptospirales	Leptospiraceae	Leptospira	Leptospira borgpetersenii serovar Javanica	AY887899.1.1431	98.8	99.2032	3e-123	249
Leptospira-005	Bacteria	Spirochaetes	Leptospirae	Leptospirales	Leptospiraceae	Leptospira	Leptospira interrogans serovar Icterohaemorrhagiae	AY631894.1.1465	98.8	99.2032	3e-123	249
Leptospira-005	Bacteria	Spirochaetes	Leptospirae	Leptospirales	Leptospiraceae	Leptospira	Leptospira kirschneri serovar Cynopteri	AY631895.1.1464	98.8	99.2032	3e-123	249
Leptospira-005	Bacteria	Spirochaetes	Leptospirae	Leptospirales	Leptospiraceae	Leptospira	Leptospira noguchii serovar Panama	AY631886.1.1431	98.8	99.2032	3e-123	249
Leptospira-005	Bacteria	Spirochaetes	Leptospirae	Leptospirales	Leptospiraceae	Leptospira	Leptospira weilii serovar Celledoni	AY631877.1.1431	98.8	99.2032	3e-123	249
Leptospira-012	Bacteria	Spirochaetes	Leptospirae	Leptospirales	Leptospiraceae	Leptospira	Leptospira interrogans serovar Canicola	DQ991472.1.1320	100	94.4223	1e-121	237
Leptospira-012	Bacteria	Spirochaetes	Leptospirae	Leptospirales	Leptospiraceae	Leptospira	Leptospira sp.	DQ887977.1.1415	100	94.4223	1e-121	237
Leptospira-012	Bacteria	Spirochaetes	Leptospirae	Leptospirales	Leptospiraceae	Leptospira	Leptospira noguchii serovar Panama	DQ991500.1.1319	100	94.4223	1e-121	237
Leptospira-012	Bacteria	Spirochaetes	Leptospirae	Leptospirales	Leptospiraceae	Leptospira	Leptospira noguchii serovar Cristobali	DQ991497.1.1319	100	94.4223	1e-121	237
Leptospira-012	Bacteria	Spirochaetes	Leptospirae	Leptospirales	Leptospiraceae	Leptospira	Leptospira weilii serovar Celledoni	DQ991486.1.1319	100	94.4223	1e-121	237
Leptospira-012	Bacteria	Spirochaetes	Leptospirae	Leptospirales	Leptospiraceae	Leptospira	Leptospira kirschneri serovar Butembo	DQ991478.1.1319	100	94.4223	1e-121	237
Leptospira-012	Bacteria	Spirochaetes	Leptospirae	Leptospirales	Leptospiraceae	Leptospira	Leptospira kirschneri serovar Cynopteri	DQ991475.1.1319	100	94.4223	1e-121	237
Leptospira-012	Bacteria	Spirochaetes	Leptospirae	Leptospirales	Leptospiraceae	Leptospira	Leptospira interrogans serovar Pomona	DQ991474.1.1320	100	94.4223	1e-121	237
Leptospira-012	Bacteria	Spirochaetes	Leptospirae	Leptospirales	Leptospiraceae	Leptospira	Leptospira sp.	DQ887979.1.1424	100	94.4223	1e-121	237
Leptospira-012	Bacteria	Spirochaetes	Leptospirae	Leptospirales	Leptospiraceae	Leptospira	Leptospira interrogans serovar Canicola str. Gui44	JMDI01000151.403.1912	100	94.4223	1e-121	237
Leptospira-012	Bacteria	Spirochaetes	Leptospirae	Leptospirales	Leptospiraceae	Leptospira	Leptospira interrogans serovar Copenhageni str. M20	AOGV02000012.1019.2536	100	94.4223	1e-121	237
Leptospira-012	Bacteria	Spirochaetes	Leptospirae	Leptospirales	Leptospiraceae	Leptospira	Leptospira interrogans serovar Icterohaemorrhagiae str. RGA	AOVR01000059.39517.41005	100	94.4223	1e-121	237
Leptospira-012	Bacteria	Spirochaetes	Leptospirae	Leptospirales	Leptospiraceae	Leptospira	Leptospira noguchii serovar Panama	FJ154582.1.1452	100	94.4223	1e-121	237
Leptospira-012	Bacteria	Spirochaetes	Leptospirae	Leptospirales	Leptospiraceae	Leptospira	Leptospira kirschneri serovar Cynopteri	FJ154546.1.1464	100	94.4223	1e-121	237
Leptospira-012	Bacteria	Spirochaetes	Leptospirae	Leptospirales	Leptospiraceae	Leptospira	Leptospira interrogans serovar Sejroe	FJ154558.1.1417	100	94.4223	1e-121	237
Leptospira-012	Bacteria	Spirochaetes	Leptospirae	Leptospirales	Leptospiraceae	Leptospira	Leptospira interrogans serovar Icterohaemorrhagiae	FJ154549.1.1464	100	94.4223	1e-121	237
Leptospira-012	Bacteria	Spirochaetes	Leptospirae	Leptospirales	Leptospiraceae	Leptospira	Leptospira interrogans serovar Pyrogenes	FJ154552.1.1431	100	94.4223	1e-121	237
Leptospira-012	Bacteria	Spirochaetes	Leptospirae	Leptospirales	Leptospiraceae	Leptospira	Leptospira kirschneri serovar Grippotyphosa	FJ154572.1.1335	100	94.4223	1e-121	237
Leptospira-012	Bacteria	Spirochaetes	Leptospirae	Leptospirales	Leptospiraceae	Leptospira	Leptospira interrogans	LSSQ01000058.624.2138	100	94.4223	1e-121	237
Leptospira-012	Bacteria	Spirochaetes	Leptospirae	Leptospirales	Leptospiraceae	Leptospira	Leptospira weilii serovar Celledoni	FJ154580.1.1431	100	94.4223	1e-121	237
Leptospira-012	Bacteria	Spirochaetes	Leptospirae	Leptospirales	Leptospiraceae	Leptospira	Leptospira interrogans serovar Bratislava	FJ154547.1.1371	100	94.4223	1e-121	237
Leptospira-012	Bacteria	Spirochaetes	Leptospirae	Leptospirales	Leptospiraceae	Leptospira	Leptospira interrogans serovar Pomona	FJ154544.1.1431	100	94.4223	1e-121	237
Leptospira-012	Bacteria	Spirochaetes	Leptospirae	Leptospirales	Leptospiraceae	Leptospira	Leptospira interrogans serovar Autumnalis	FJ154543.1.1431	100	94.4223	1e-121	237
Leptospira-012	Bacteria	Spirochaetes	Leptospirae	Leptospirales	Leptospiraceae	Leptospira	Leptospira noguchii serovar Panama str. CZ214	AKWY02000030.987.2495	100	94.4223	1e-121	237
Leptospira-012	Bacteria	Spirochaetes	Leptospirae	Leptospirales	Leptospiraceae	Leptospira	Leptospira noguchii serovar Panama str. CZ214	AKWY02000021.86393.87901	100	94.4223	1e-121	237
Leptospira-012	Bacteria	Spirochaetes	Leptospirae	Leptospirales	Leptospiraceae	Leptospira	Leptospira sp.	LSSS01000087.624.2139	100	94.4223	1e-121	237
Leptospira-012	Bacteria	Spirochaetes	Leptospirae	Leptospirales	Leptospiraceae	Leptospira	Leptospira interrogans	Z12817.1.1396	100	94.4223	1e-121	237
Leptospira-012	Bacteria	Spirochaetes	Leptospirae	Leptospirales	Leptospiraceae	Leptospira	Leptospira kirschneri	Z21628.1.1419	100	94.4223	1e-121	237
Leptospira-012	Bacteria	Spirochaetes	Leptospirae	Leptospirales	Leptospiraceae	Leptospira	Leptospira weilii	U12677.1.1489	100	94.4223	1e-121	237
Leptospira-012	Bacteria	Spirochaetes	Leptospirae	Leptospirales	Leptospiraceae	Leptospira	Leptospira borgpetersenii	Z21630.1.1425	100	94.4223	1e-121	237
Leptospira-012	Bacteria	Spirochaetes	Leptospirae	Leptospirales	Leptospiraceae	Leptospira	Leptospira weilii	U12676.1.1483	100	94.4223	1e-121	237
Leptospira-012	Bacteria	Spirochaetes	Leptospirae	Leptospirales	Leptospiraceae	Leptospira	Leptospira interrogans serovar Autumnalis	AM050580.1.1318	100	94.4223	1e-121	237
Leptospira-012	Bacteria	Spirochaetes	Leptospirae	Leptospirales	Leptospiraceae	Leptospira	Leptospira interrogans serovar Bratislava	AM050583.1.1318	100	94.4223	1e-121	237
Leptospira-012	Bacteria	Spirochaetes	Leptospirae	Leptospirales	Leptospiraceae	Leptospira	Leptospira interrogans serovar Pomona	AM050575.1.1318	100	94.4223	1e-121	237
Leptospira-012	Bacteria	Spirochaetes	Leptospirae	Leptospirales	Leptospiraceae	Leptospira	Leptospira borgpetersenii serovar Javanica	AM050572.1.1318	100	94.4223	1e-121	237
Leptospira-012	Bacteria	Spirochaetes	Leptospirae	Leptospirales	Leptospiraceae	Leptospira	Leptospira interrogans serovar Icterohaemorrhagiae	AM050571.1.1318	100	94.4223	1e-121	237
Leptospira-012	Bacteria	Spirochaetes	Leptospirae	Leptospirales	Leptospiraceae	Leptospira	Leptospira kirschneri serovar Grippotyphosa	AM050567.1.1318	100	94.4223	1e-121	237
Leptospira-012	Bacteria	Spirochaetes	Leptospirae	Leptospirales	Leptospiraceae	Leptospira	Leptospira interrogans serovar Copenhageni str. Fiocruz L1-130	AE016823.1862433.1863944	100	94.4223	1e-121	237
Leptospira-012	Bacteria	Spirochaetes	Leptospirae	Leptospirales	Leptospiraceae	Leptospira	Leptospira interrogans serovar Copenhageni str. Fiocruz L1-130	AE016823.1230539.1232049	100	94.4223	1e-121	237
Leptospira-012	Bacteria	Spirochaetes	Leptospirae	Leptospirales	Leptospiraceae	Leptospira	unknown species	HK556440.8.1498	100	94.4223	1e-121	237
Leptospira-012	Bacteria	Spirochaetes	Leptospirae	Leptospirales	Leptospiraceae	Leptospira	Leptospira kirschneri serovar Grippotyphosa	EF536995.1.1386	100	94.4223	1e-121	237
Leptospira-012	Bacteria	Spirochaetes	Leptospirae	Leptospirales	Leptospiraceae	Leptospira	Leptospira borgpetersenii serovar Hardjo-bovis str. L550	CP000348.1698993.1700503	100	94.4223	1e-121	237
Leptospira-012	Bacteria	Spirochaetes	Leptospirae	Leptospirales	Leptospiraceae	Leptospira	Leptospira borgpetersenii serovar Hardjo-bovis str. JB197	CP000350.2659392.2660900	100	94.4223	1e-121	237
Leptospira-012	Bacteria	Spirochaetes	Leptospirae	Leptospirales	Leptospiraceae	Leptospira	Leptospira borgpetersenii serovar Hardjo-bovis str. L550	CP000348.2626134.2627642	100	94.4223	1e-121	237
Leptospira-012	Bacteria	Spirochaetes	Leptospirae	Leptospirales	Leptospiraceae	Leptospira	Leptospira borgpetersenii serovar Hardjo-bovis str. JB197	CP000350.2161284.2162792	100	94.4223	1e-121	237
Leptospira-012	Bacteria	Spirochaetes	Leptospirae	Leptospirales	Leptospiraceae	Leptospira	Leptospira interrogans serovar Canicola	AY996798.1.1431	100	94.4223	1e-121	237
Leptospira-012	Bacteria	Spirochaetes	Leptospirae	Leptospirales	Leptospiraceae	Leptospira	Leptospira interrogans serovar Pyrogenes	AY996793.1.1431	100	94.4223	1e-121	237
Leptospira-012	Bacteria	Spirochaetes	Leptospirae	Leptospirales	Leptospiraceae	Leptospira	Leptospira interrogans serovar Pomona	AY996800.1.1431	100	94.4223	1e-121	237
Leptospira-012	Bacteria	Spirochaetes	Leptospirae	Leptospirales	Leptospiraceae	Leptospira	Leptospira interrogans serovar Autumnalis	AY996791.1.1431	100	94.4223	1e-121	237
Leptospira-012	Bacteria	Spirochaetes	Leptospirae	Leptospirales	Leptospiraceae	Leptospira	Leptospira borgpetersenii serovar Javanica	AY887899.1.1431	100	94.4223	1e-121	237
Leptospira-012	Bacteria	Spirochaetes	Leptospirae	Leptospirales	Leptospiraceae	Leptospira	Leptospira interrogans serovar Icterohaemorrhagiae	AY631894.1.1465	100	94.4223	1e-121	237
Leptospira-012	Bacteria	Spirochaetes	Leptospirae	Leptospirales	Leptospiraceae	Leptospira	Leptospira kirschneri serovar Cynopteri	AY631895.1.1464	100	94.4223	1e-121	237
Leptospira-012	Bacteria	Spirochaetes	Leptospirae	Leptospirales	Leptospiraceae	Leptospira	Leptospira noguchii serovar Panama	AY631886.1.1431	100	94.4223	1e-121	237
Leptospira-012	Bacteria	Spirochaetes	Leptospirae	Leptospirales	Leptospiraceae	Leptospira	Leptospira weilii serovar Celledoni	AY631877.1.1431	100	94.4223	1e-121	237
Leptospira-023	Bacteria	Spirochaetes	Leptospirae	Leptospirales	Leptospiraceae	Leptospira	Leptospira interrogans serovar Canicola	DQ991472.1.1320	98.8	99.6016	7e-124	250
Leptospira-023	Bacteria	Spirochaetes	Leptospirae	Leptospirales	Leptospiraceae	Leptospira	Leptospira sp.	DQ887977.1.1415	98.8	99.6016	7e-124	250
Leptospira-023	Bacteria	Spirochaetes	Leptospirae	Leptospirales	Leptospiraceae	Leptospira	Leptospira noguchii serovar Panama	DQ991500.1.1319	98.8	99.6016	7e-124	250
Leptospira-023	Bacteria	Spirochaetes	Leptospirae	Leptospirales	Leptospiraceae	Leptospira	Leptospira noguchii serovar Cristobali	DQ991497.1.1319	98.8	99.6016	7e-124	250
Leptospira-023	Bacteria	Spirochaetes	Leptospirae	Leptospirales	Leptospiraceae	Leptospira	Leptospira weilii serovar Celledoni	DQ991486.1.1319	98.8	99.6016	7e-124	250
Leptospira-023	Bacteria	Spirochaetes	Leptospirae	Leptospirales	Leptospiraceae	Leptospira	Leptospira kirschneri serovar Butembo	DQ991478.1.1319	98.8	99.6016	7e-124	250
Leptospira-023	Bacteria	Spirochaetes	Leptospirae	Leptospirales	Leptospiraceae	Leptospira	Leptospira kirschneri serovar Cynopteri	DQ991475.1.1319	98.8	99.6016	7e-124	250
Leptospira-023	Bacteria	Spirochaetes	Leptospirae	Leptospirales	Leptospiraceae	Leptospira	Leptospira interrogans serovar Pomona	DQ991474.1.1320	98.8	99.6016	7e-124	250
Leptospira-023	Bacteria	Spirochaetes	Leptospirae	Leptospirales	Leptospiraceae	Leptospira	Leptospira sp.	DQ887979.1.1424	98.8	99.6016	7e-124	250
Leptospira-023	Bacteria	Spirochaetes	Leptospirae	Leptospirales	Leptospiraceae	Leptospira	Leptospira interrogans serovar Canicola str. Gui44	JMDI01000151.403.1912	98.8	99.6016	7e-124	250
Leptospira-023	Bacteria	Spirochaetes	Leptospirae	Leptospirales	Leptospiraceae	Leptospira	Leptospira interrogans serovar Copenhageni str. M20	AOGV02000012.1019.2536	98.8	99.6016	7e-124	250
Leptospira-023	Bacteria	Spirochaetes	Leptospirae	Leptospirales	Leptospiraceae	Leptospira	Leptospira interrogans serovar Icterohaemorrhagiae str. RGA	AOVR01000059.39517.41005	98.8	99.6016	7e-124	250
Leptospira-023	Bacteria	Spirochaetes	Leptospirae	Leptospirales	Leptospiraceae	Leptospira	Leptospira noguchii serovar Panama	FJ154582.1.1452	98.8	99.6016	7e-124	250
Leptospira-023	Bacteria	Spirochaetes	Leptospirae	Leptospirales	Leptospiraceae	Leptospira	Leptospira kirschneri serovar Cynopteri	FJ154546.1.1464	98.8	99.6016	7e-124	250
Leptospira-023	Bacteria	Spirochaetes	Leptospirae	Leptospirales	Leptospiraceae	Leptospira	Leptospira interrogans serovar Sejroe	FJ154558.1.1417	98.8	99.6016	7e-124	250
Leptospira-023	Bacteria	Spirochaetes	Leptospirae	Leptospirales	Leptospiraceae	Leptospira	Leptospira interrogans serovar Icterohaemorrhagiae	FJ154549.1.1464	98.8	99.6016	7e-124	250
Leptospira-023	Bacteria	Spirochaetes	Leptospirae	Leptospirales	Leptospiraceae	Leptospira	Leptospira interrogans serovar Pyrogenes	FJ154552.1.1431	98.8	99.6016	7e-124	250
Leptospira-023	Bacteria	Spirochaetes	Leptospirae	Leptospirales	Leptospiraceae	Leptospira	Leptospira kirschneri serovar Grippotyphosa	FJ154572.1.1335	98.8	99.6016	7e-124	250
Leptospira-023	Bacteria	Spirochaetes	Leptospirae	Leptospirales	Leptospiraceae	Leptospira	Leptospira interrogans	LSSQ01000058.624.2138	98.8	99.6016	7e-124	250
Leptospira-023	Bacteria	Spirochaetes	Leptospirae	Leptospirales	Leptospiraceae	Leptospira	Leptospira weilii serovar Celledoni	FJ154580.1.1431	98.8	99.6016	7e-124	250
Leptospira-023	Bacteria	Spirochaetes	Leptospirae	Leptospirales	Leptospiraceae	Leptospira	Leptospira interrogans serovar Bratislava	FJ154547.1.1371	98.8	99.6016	7e-124	250
Leptospira-023	Bacteria	Spirochaetes	Leptospirae	Leptospirales	Leptospiraceae	Leptospira	Leptospira interrogans serovar Pomona	FJ154544.1.1431	98.8	99.6016	7e-124	250
Leptospira-023	Bacteria	Spirochaetes	Leptospirae	Leptospirales	Leptospiraceae	Leptospira	Leptospira interrogans serovar Autumnalis	FJ154543.1.1431	98.8	99.6016	7e-124	250
Leptospira-023	Bacteria	Spirochaetes	Leptospirae	Leptospirales	Leptospiraceae	Leptospira	Leptospira noguchii serovar Panama str. CZ214	AKWY02000030.987.2495	98.8	99.6016	7e-124	250
Leptospira-023	Bacteria	Spirochaetes	Leptospirae	Leptospirales	Leptospiraceae	Leptospira	Leptospira noguchii serovar Panama str. CZ214	AKWY02000021.86393.87901	98.8	99.6016	7e-124	250
Leptospira-023	Bacteria	Spirochaetes	Leptospirae	Leptospirales	Leptospiraceae	Leptospira	Leptospira sp.	LSSS01000087.624.2139	98.8	99.6016	7e-124	250
Leptospira-023	Bacteria	Spirochaetes	Leptospirae	Leptospirales	Leptospiraceae	Leptospira	Leptospira interrogans	Z12817.1.1396	98.8	99.6016	7e-124	250
Leptospira-023	Bacteria	Spirochaetes	Leptospirae	Leptospirales	Leptospiraceae	Leptospira	Leptospira kirschneri	Z21628.1.1419	98.8	99.6016	7e-124	250
Leptospira-023	Bacteria	Spirochaetes	Leptospirae	Leptospirales	Leptospiraceae	Leptospira	Leptospira weilii	U12677.1.1489	98.8	99.6016	7e-124	250
Leptospira-023	Bacteria	Spirochaetes	Leptospirae	Leptospirales	Leptospiraceae	Leptospira	Leptospira borgpetersenii	Z21630.1.1425	98.8	99.6016	7e-124	250
Leptospira-023	Bacteria	Spirochaetes	Leptospirae	Leptospirales	Leptospiraceae	Leptospira	Leptospira weilii	U12676.1.1483	98.8	99.6016	7e-124	250
Leptospira-023	Bacteria	Spirochaetes	Leptospirae	Leptospirales	Leptospiraceae	Leptospira	Leptospira interrogans serovar Autumnalis	AM050580.1.1318	98.8	99.6016	7e-124	250
Leptospira-023	Bacteria	Spirochaetes	Leptospirae	Leptospirales	Leptospiraceae	Leptospira	Leptospira interrogans serovar Bratislava	AM050583.1.1318	98.8	99.6016	7e-124	250
Leptospira-023	Bacteria	Spirochaetes	Leptospirae	Leptospirales	Leptospiraceae	Leptospira	Leptospira interrogans serovar Pomona	AM050575.1.1318	98.8	99.6016	7e-124	250
Leptospira-023	Bacteria	Spirochaetes	Leptospirae	Leptospirales	Leptospiraceae	Leptospira	Leptospira borgpetersenii serovar Javanica	AM050572.1.1318	98.8	99.6016	7e-124	250
Leptospira-023	Bacteria	Spirochaetes	Leptospirae	Leptospirales	Leptospiraceae	Leptospira	Leptospira interrogans serovar Icterohaemorrhagiae	AM050571.1.1318	98.8	99.6016	7e-124	250
Leptospira-023	Bacteria	Spirochaetes	Leptospirae	Leptospirales	Leptospiraceae	Leptospira	Leptospira kirschneri serovar Grippotyphosa	AM050567.1.1318	98.8	99.6016	7e-124	250
Leptospira-023	Bacteria	Spirochaetes	Leptospirae	Leptospirales	Leptospiraceae	Leptospira	Leptospira interrogans serovar Copenhageni str. Fiocruz L1-130	AE016823.1862433.1863944	98.8	99.6016	7e-124	250
Leptospira-023	Bacteria	Spirochaetes	Leptospirae	Leptospirales	Leptospiraceae	Leptospira	Leptospira interrogans serovar Copenhageni str. Fiocruz L1-130	AE016823.1230539.1232049	98.8	99.6016	7e-124	250
Leptospira-023	Bacteria	Spirochaetes	Leptospirae	Leptospirales	Leptospiraceae	Leptospira	unknown species	HK556440.8.1498	98.8	99.6016	7e-124	250
Leptospira-023	Bacteria	Spirochaetes	Leptospirae	Leptospirales	Leptospiraceae	Leptospira	Leptospira kirschneri serovar Grippotyphosa	EF536995.1.1386	98.8	99.6016	7e-124	250
Leptospira-023	Bacteria	Spirochaetes	Leptospirae	Leptospirales	Leptospiraceae	Leptospira	Leptospira borgpetersenii serovar Hardjo-bovis str. L550	CP000348.1698993.1700503	98.8	99.6016	7e-124	250
Leptospira-023	Bacteria	Spirochaetes	Leptospirae	Leptospirales	Leptospiraceae	Leptospira	Leptospira borgpetersenii serovar Hardjo-bovis str. JB197	CP000350.2659392.2660900	98.8	99.6016	7e-124	250
Leptospira-023	Bacteria	Spirochaetes	Leptospirae	Leptospirales	Leptospiraceae	Leptospira	Leptospira borgpetersenii serovar Hardjo-bovis str. L550	CP000348.2626134.2627642	98.8	99.6016	7e-124	250
Leptospira-023	Bacteria	Spirochaetes	Leptospirae	Leptospirales	Leptospiraceae	Leptospira	Leptospira borgpetersenii serovar Hardjo-bovis str. JB197	CP000350.2161284.2162792	98.8	99.6016	7e-124	250
Leptospira-023	Bacteria	Spirochaetes	Leptospirae	Leptospirales	Leptospiraceae	Leptospira	Leptospira interrogans serovar Canicola	AY996798.1.1431	98.8	99.6016	7e-124	250
Leptospira-023	Bacteria	Spirochaetes	Leptospirae	Leptospirales	Leptospiraceae	Leptospira	Leptospira interrogans serovar Pyrogenes	AY996793.1.1431	98.8	99.6016	7e-124	250
Leptospira-023	Bacteria	Spirochaetes	Leptospirae	Leptospirales	Leptospiraceae	Leptospira	Leptospira interrogans serovar Pomona	AY996800.1.1431	98.8	99.6016	7e-124	250
Leptospira-023	Bacteria	Spirochaetes	Leptospirae	Leptospirales	Leptospiraceae	Leptospira	Leptospira interrogans serovar Autumnalis	AY996791.1.1431	98.8	99.6016	7e-124	250
Leptospira-023	Bacteria	Spirochaetes	Leptospirae	Leptospirales	Leptospiraceae	Leptospira	Leptospira borgpetersenii serovar Javanica	AY887899.1.1431	98.8	99.6016	7e-124	250
Leptospira-023	Bacteria	Spirochaetes	Leptospirae	Leptospirales	Leptospiraceae	Leptospira	Leptospira interrogans serovar Icterohaemorrhagiae	AY631894.1.1465	98.8	99.6016	7e-124	250
Leptospira-023	Bacteria	Spirochaetes	Leptospirae	Leptospirales	Leptospiraceae	Leptospira	Leptospira kirschneri serovar Cynopteri	AY631895.1.1464	98.8	99.6016	7e-124	250
Leptospira-023	Bacteria	Spirochaetes	Leptospirae	Leptospirales	Leptospiraceae	Leptospira	Leptospira noguchii serovar Panama	AY631886.1.1431	98.8	99.6016	7e-124	250
Leptospira-023	Bacteria	Spirochaetes	Leptospirae	Leptospirales	Leptospiraceae	Leptospira	Leptospira weilii serovar Celledoni	AY631877.1.1431	98.8	99.6016	7e-124	250
Leptospira-024	Bacteria	Spirochaetes	Leptospirae	Leptospirales	Leptospiraceae	Leptospira	Leptospira interrogans serovar Canicola	DQ991472.1.1320	98.41	100	9e-123	251
Leptospira-024	Bacteria	Spirochaetes	Leptospirae	Leptospirales	Leptospiraceae	Leptospira	Leptospira sp.	DQ887977.1.1415	98.41	100	9e-123	251
Leptospira-024	Bacteria	Spirochaetes	Leptospirae	Leptospirales	Leptospiraceae	Leptospira	Leptospira noguchii serovar Panama	DQ991500.1.1319	98.41	100	9e-123	251
Leptospira-024	Bacteria	Spirochaetes	Leptospirae	Leptospirales	Leptospiraceae	Leptospira	Leptospira noguchii serovar Cristobali	DQ991497.1.1319	98.41	100	9e-123	251
Leptospira-024	Bacteria	Spirochaetes	Leptospirae	Leptospirales	Leptospiraceae	Leptospira	Leptospira weilii serovar Celledoni	DQ991486.1.1319	98.41	100	9e-123	251
Leptospira-024	Bacteria	Spirochaetes	Leptospirae	Leptospirales	Leptospiraceae	Leptospira	Leptospira kirschneri serovar Butembo	DQ991478.1.1319	98.41	100	9e-123	251
Leptospira-024	Bacteria	Spirochaetes	Leptospirae	Leptospirales	Leptospiraceae	Leptospira	Leptospira kirschneri serovar Cynopteri	DQ991475.1.1319	98.41	100	9e-123	251
Leptospira-024	Bacteria	Spirochaetes	Leptospirae	Leptospirales	Leptospiraceae	Leptospira	Leptospira interrogans serovar Pomona	DQ991474.1.1320	98.41	100	9e-123	251
Leptospira-024	Bacteria	Spirochaetes	Leptospirae	Leptospirales	Leptospiraceae	Leptospira	Leptospira sp.	DQ887979.1.1424	98.41	100	9e-123	251
Leptospira-024	Bacteria	Spirochaetes	Leptospirae	Leptospirales	Leptospiraceae	Leptospira	Leptospira interrogans serovar Canicola str. Gui44	JMDI01000151.403.1912	98.41	100	9e-123	251
Leptospira-024	Bacteria	Spirochaetes	Leptospirae	Leptospirales	Leptospiraceae	Leptospira	Leptospira interrogans serovar Copenhageni str. M20	AOGV02000012.1019.2536	98.41	100	9e-123	251
Leptospira-024	Bacteria	Spirochaetes	Leptospirae	Leptospirales	Leptospiraceae	Leptospira	Leptospira interrogans serovar Icterohaemorrhagiae str. RGA	AOVR01000059.39517.41005	98.41	100	9e-123	251
Leptospira-024	Bacteria	Spirochaetes	Leptospirae	Leptospirales	Leptospiraceae	Leptospira	Leptospira noguchii serovar Panama	FJ154582.1.1452	98.41	100	9e-123	251
Leptospira-024	Bacteria	Spirochaetes	Leptospirae	Leptospirales	Leptospiraceae	Leptospira	Leptospira kirschneri serovar Cynopteri	FJ154546.1.1464	98.41	100	9e-123	251
Leptospira-024	Bacteria	Spirochaetes	Leptospirae	Leptospirales	Leptospiraceae	Leptospira	Leptospira interrogans serovar Sejroe	FJ154558.1.1417	98.41	100	9e-123	251
Leptospira-024	Bacteria	Spirochaetes	Leptospirae	Leptospirales	Leptospiraceae	Leptospira	Leptospira interrogans serovar Icterohaemorrhagiae	FJ154549.1.1464	98.41	100	9e-123	251
Leptospira-024	Bacteria	Spirochaetes	Leptospirae	Leptospirales	Leptospiraceae	Leptospira	Leptospira interrogans serovar Pyrogenes	FJ154552.1.1431	98.41	100	9e-123	251
Leptospira-024	Bacteria	Spirochaetes	Leptospirae	Leptospirales	Leptospiraceae	Leptospira	Leptospira kirschneri serovar Grippotyphosa	FJ154572.1.1335	98.41	100	9e-123	251
Leptospira-024	Bacteria	Spirochaetes	Leptospirae	Leptospirales	Leptospiraceae	Leptospira	Leptospira interrogans	LSSQ01000058.624.2138	98.41	100	9e-123	251
Leptospira-024	Bacteria	Spirochaetes	Leptospirae	Leptospirales	Leptospiraceae	Leptospira	Leptospira weilii serovar Celledoni	FJ154580.1.1431	98.41	100	9e-123	251
Leptospira-024	Bacteria	Spirochaetes	Leptospirae	Leptospirales	Leptospiraceae	Leptospira	Leptospira interrogans serovar Bratislava	FJ154547.1.1371	98.41	100	9e-123	251
Leptospira-024	Bacteria	Spirochaetes	Leptospirae	Leptospirales	Leptospiraceae	Leptospira	Leptospira interrogans serovar Pomona	FJ154544.1.1431	98.41	100	9e-123	251
Leptospira-024	Bacteria	Spirochaetes	Leptospirae	Leptospirales	Leptospiraceae	Leptospira	Leptospira interrogans serovar Autumnalis	FJ154543.1.1431	98.41	100	9e-123	251
Leptospira-024	Bacteria	Spirochaetes	Leptospirae	Leptospirales	Leptospiraceae	Leptospira	Leptospira noguchii serovar Panama str. CZ214	AKWY02000030.987.2495	98.41	100	9e-123	251
Leptospira-024	Bacteria	Spirochaetes	Leptospirae	Leptospirales	Leptospiraceae	Leptospira	Leptospira noguchii serovar Panama str. CZ214	AKWY02000021.86393.87901	98.41	100	9e-123	251
Leptospira-024	Bacteria	Spirochaetes	Leptospirae	Leptospirales	Leptospiraceae	Leptospira	Leptospira sp.	LSSS01000087.624.2139	98.41	100	9e-123	251
Leptospira-024	Bacteria	Spirochaetes	Leptospirae	Leptospirales	Leptospiraceae	Leptospira	Leptospira interrogans	Z12817.1.1396	98.41	100	9e-123	251
Leptospira-024	Bacteria	Spirochaetes	Leptospirae	Leptospirales	Leptospiraceae	Leptospira	Leptospira kirschneri	Z21628.1.1419	98.41	100	9e-123	251
Leptospira-024	Bacteria	Spirochaetes	Leptospirae	Leptospirales	Leptospiraceae	Leptospira	Leptospira weilii	U12677.1.1489	98.41	100	9e-123	251
Leptospira-024	Bacteria	Spirochaetes	Leptospirae	Leptospirales	Leptospiraceae	Leptospira	Leptospira borgpetersenii	Z21630.1.1425	98.41	100	9e-123	251
Leptospira-024	Bacteria	Spirochaetes	Leptospirae	Leptospirales	Leptospiraceae	Leptospira	Leptospira weilii	U12676.1.1483	98.41	100	9e-123	251
Leptospira-024	Bacteria	Spirochaetes	Leptospirae	Leptospirales	Leptospiraceae	Leptospira	Leptospira interrogans serovar Autumnalis	AM050580.1.1318	98.41	100	9e-123	251
Leptospira-024	Bacteria	Spirochaetes	Leptospirae	Leptospirales	Leptospiraceae	Leptospira	Leptospira interrogans serovar Bratislava	AM050583.1.1318	98.41	100	9e-123	251
Leptospira-024	Bacteria	Spirochaetes	Leptospirae	Leptospirales	Leptospiraceae	Leptospira	Leptospira interrogans serovar Pomona	AM050575.1.1318	98.41	100	9e-123	251
Leptospira-024	Bacteria	Spirochaetes	Leptospirae	Leptospirales	Leptospiraceae	Leptospira	Leptospira borgpetersenii serovar Javanica	AM050572.1.1318	98.41	100	9e-123	251
Leptospira-024	Bacteria	Spirochaetes	Leptospirae	Leptospirales	Leptospiraceae	Leptospira	Leptospira interrogans serovar Icterohaemorrhagiae	AM050571.1.1318	98.41	100	9e-123	251
Leptospira-024	Bacteria	Spirochaetes	Leptospirae	Leptospirales	Leptospiraceae	Leptospira	Leptospira kirschneri serovar Grippotyphosa	AM050567.1.1318	98.41	100	9e-123	251
Leptospira-024	Bacteria	Spirochaetes	Leptospirae	Leptospirales	Leptospiraceae	Leptospira	Leptospira interrogans serovar Copenhageni str. Fiocruz L1-130	AE016823.1862433.1863944	98.41	100	9e-123	251
Leptospira-024	Bacteria	Spirochaetes	Leptospirae	Leptospirales	Leptospiraceae	Leptospira	Leptospira interrogans serovar Copenhageni str. Fiocruz L1-130	AE016823.1230539.1232049	98.41	100	9e-123	251
Leptospira-024	Bacteria	Spirochaetes	Leptospirae	Leptospirales	Leptospiraceae	Leptospira	unknown species	HK556440.8.1498	98.41	100	9e-123	251
Leptospira-024	Bacteria	Spirochaetes	Leptospirae	Leptospirales	Leptospiraceae	Leptospira	Leptospira kirschneri serovar Grippotyphosa	EF536995.1.1386	98.41	100	9e-123	251
Leptospira-024	Bacteria	Spirochaetes	Leptospirae	Leptospirales	Leptospiraceae	Leptospira	Leptospira borgpetersenii serovar Hardjo-bovis str. L550	CP000348.1698993.1700503	98.41	100	9e-123	251
Leptospira-024	Bacteria	Spirochaetes	Leptospirae	Leptospirales	Leptospiraceae	Leptospira	Leptospira borgpetersenii serovar Hardjo-bovis str. JB197	CP000350.2659392.2660900	98.41	100	9e-123	251
Leptospira-024	Bacteria	Spirochaetes	Leptospirae	Leptospirales	Leptospiraceae	Leptospira	Leptospira borgpetersenii serovar Hardjo-bovis str. L550	CP000348.2626134.2627642	98.41	100	9e-123	251
Leptospira-024	Bacteria	Spirochaetes	Leptospirae	Leptospirales	Leptospiraceae	Leptospira	Leptospira borgpetersenii serovar Hardjo-bovis str. JB197	CP000350.2161284.2162792	98.41	100	9e-123	251
Leptospira-024	Bacteria	Spirochaetes	Leptospirae	Leptospirales	Leptospiraceae	Leptospira	Leptospira interrogans serovar Canicola	AY996798.1.1431	98.41	100	9e-123	251
Leptospira-024	Bacteria	Spirochaetes	Leptospirae	Leptospirales	Leptospiraceae	Leptospira	Leptospira interrogans serovar Pyrogenes	AY996793.1.1431	98.41	100	9e-123	251
Leptospira-024	Bacteria	Spirochaetes	Leptospirae	Leptospirales	Leptospiraceae	Leptospira	Leptospira interrogans serovar Pomona	AY996800.1.1431	98.41	100	9e-123	251
Leptospira-024	Bacteria	Spirochaetes	Leptospirae	Leptospirales	Leptospiraceae	Leptospira	Leptospira interrogans serovar Autumnalis	AY996791.1.1431	98.41	100	9e-123	251
Leptospira-024	Bacteria	Spirochaetes	Leptospirae	Leptospirales	Leptospiraceae	Leptospira	Leptospira borgpetersenii serovar Javanica	AY887899.1.1431	98.41	100	9e-123	251
Leptospira-024	Bacteria	Spirochaetes	Leptospirae	Leptospirales	Leptospiraceae	Leptospira	Leptospira interrogans serovar Icterohaemorrhagiae	AY631894.1.1465	98.41	100	9e-123	251
Leptospira-024	Bacteria	Spirochaetes	Leptospirae	Leptospirales	Leptospiraceae	Leptospira	Leptospira kirschneri serovar Cynopteri	AY631895.1.1464	98.41	100	9e-123	251
Leptospira-024	Bacteria	Spirochaetes	Leptospirae	Leptospirales	Leptospiraceae	Leptospira	Leptospira noguchii serovar Panama	AY631886.1.1431	98.41	100	9e-123	251
Leptospira-024	Bacteria	Spirochaetes	Leptospirae	Leptospirales	Leptospiraceae	Leptospira	Leptospira weilii serovar Celledoni	AY631877.1.1431	98.41	100	9e-123	251
Leptospira-029	Bacteria	Spirochaetes	Leptospirae	Leptospirales	Leptospiraceae	Leptospira	Leptospira interrogans serovar Canicola	DQ991472.1.1320	98.8	99.6	3e-123	250
Leptospira-029	Bacteria	Spirochaetes	Leptospirae	Leptospirales	Leptospiraceae	Leptospira	Leptospira sp.	DQ887977.1.1415	98.8	99.6	3e-123	250
Leptospira-029	Bacteria	Spirochaetes	Leptospirae	Leptospirales	Leptospiraceae	Leptospira	Leptospira noguchii serovar Panama	DQ991500.1.1319	98.8	99.6	3e-123	250
Leptospira-029	Bacteria	Spirochaetes	Leptospirae	Leptospirales	Leptospiraceae	Leptospira	Leptospira noguchii serovar Cristobali	DQ991497.1.1319	98.8	99.6	3e-123	250
Leptospira-029	Bacteria	Spirochaetes	Leptospirae	Leptospirales	Leptospiraceae	Leptospira	Leptospira weilii serovar Celledoni	DQ991486.1.1319	98.8	99.6	3e-123	250
Leptospira-029	Bacteria	Spirochaetes	Leptospirae	Leptospirales	Leptospiraceae	Leptospira	Leptospira kirschneri serovar Butembo	DQ991478.1.1319	98.8	99.6	3e-123	250
Leptospira-029	Bacteria	Spirochaetes	Leptospirae	Leptospirales	Leptospiraceae	Leptospira	Leptospira kirschneri serovar Cynopteri	DQ991475.1.1319	98.8	99.6	3e-123	250
Leptospira-029	Bacteria	Spirochaetes	Leptospirae	Leptospirales	Leptospiraceae	Leptospira	Leptospira interrogans serovar Pomona	DQ991474.1.1320	98.8	99.6	3e-123	250
Leptospira-029	Bacteria	Spirochaetes	Leptospirae	Leptospirales	Leptospiraceae	Leptospira	Leptospira sp.	DQ887979.1.1424	98.8	99.6	3e-123	250
Leptospira-029	Bacteria	Spirochaetes	Leptospirae	Leptospirales	Leptospiraceae	Leptospira	Leptospira interrogans serovar Canicola str. Gui44	JMDI01000151.403.1912	98.8	99.6	3e-123	250
Leptospira-029	Bacteria	Spirochaetes	Leptospirae	Leptospirales	Leptospiraceae	Leptospira	Leptospira interrogans serovar Copenhageni str. M20	AOGV02000012.1019.2536	98.8	99.6	3e-123	250
Leptospira-029	Bacteria	Spirochaetes	Leptospirae	Leptospirales	Leptospiraceae	Leptospira	Leptospira interrogans serovar Icterohaemorrhagiae str. RGA	AOVR01000059.39517.41005	98.8	99.6	3e-123	250
Leptospira-029	Bacteria	Spirochaetes	Leptospirae	Leptospirales	Leptospiraceae	Leptospira	Leptospira noguchii serovar Panama	FJ154582.1.1452	98.8	99.6	3e-123	250
Leptospira-029	Bacteria	Spirochaetes	Leptospirae	Leptospirales	Leptospiraceae	Leptospira	Leptospira kirschneri serovar Cynopteri	FJ154546.1.1464	98.8	99.6	3e-123	250
Leptospira-029	Bacteria	Spirochaetes	Leptospirae	Leptospirales	Leptospiraceae	Leptospira	Leptospira interrogans serovar Sejroe	FJ154558.1.1417	98.8	99.6	3e-123	250
Leptospira-029	Bacteria	Spirochaetes	Leptospirae	Leptospirales	Leptospiraceae	Leptospira	Leptospira interrogans serovar Icterohaemorrhagiae	FJ154549.1.1464	98.8	99.6	3e-123	250
Leptospira-029	Bacteria	Spirochaetes	Leptospirae	Leptospirales	Leptospiraceae	Leptospira	Leptospira interrogans serovar Pyrogenes	FJ154552.1.1431	98.8	99.6	3e-123	250
Leptospira-029	Bacteria	Spirochaetes	Leptospirae	Leptospirales	Leptospiraceae	Leptospira	Leptospira kirschneri serovar Grippotyphosa	FJ154572.1.1335	98.8	99.6	3e-123	250
Leptospira-029	Bacteria	Spirochaetes	Leptospirae	Leptospirales	Leptospiraceae	Leptospira	Leptospira interrogans	LSSQ01000058.624.2138	98.8	99.6	3e-123	250
Leptospira-029	Bacteria	Spirochaetes	Leptospirae	Leptospirales	Leptospiraceae	Leptospira	Leptospira weilii serovar Celledoni	FJ154580.1.1431	98.8	99.6	3e-123	250
Leptospira-029	Bacteria	Spirochaetes	Leptospirae	Leptospirales	Leptospiraceae	Leptospira	Leptospira interrogans serovar Bratislava	FJ154547.1.1371	98.8	99.6	3e-123	250
Leptospira-029	Bacteria	Spirochaetes	Leptospirae	Leptospirales	Leptospiraceae	Leptospira	Leptospira interrogans serovar Pomona	FJ154544.1.1431	98.8	99.6	3e-123	250
Leptospira-029	Bacteria	Spirochaetes	Leptospirae	Leptospirales	Leptospiraceae	Leptospira	Leptospira interrogans serovar Autumnalis	FJ154543.1.1431	98.8	99.6	3e-123	250
Leptospira-029	Bacteria	Spirochaetes	Leptospirae	Leptospirales	Leptospiraceae	Leptospira	Leptospira noguchii serovar Panama str. CZ214	AKWY02000030.987.2495	98.8	99.6	3e-123	250
Leptospira-029	Bacteria	Spirochaetes	Leptospirae	Leptospirales	Leptospiraceae	Leptospira	Leptospira noguchii serovar Panama str. CZ214	AKWY02000021.86393.87901	98.8	99.6	3e-123	250
Leptospira-029	Bacteria	Spirochaetes	Leptospirae	Leptospirales	Leptospiraceae	Leptospira	Leptospira sp.	LSSS01000087.624.2139	98.8	99.6	3e-123	250
Leptospira-029	Bacteria	Spirochaetes	Leptospirae	Leptospirales	Leptospiraceae	Leptospira	Leptospira interrogans	Z12817.1.1396	98.8	99.6	3e-123	250
Leptospira-029	Bacteria	Spirochaetes	Leptospirae	Leptospirales	Leptospiraceae	Leptospira	Leptospira kirschneri	Z21628.1.1419	98.8	99.6	3e-123	250
Leptospira-029	Bacteria	Spirochaetes	Leptospirae	Leptospirales	Leptospiraceae	Leptospira	Leptospira weilii	U12677.1.1489	98.8	99.6	3e-123	250
Leptospira-029	Bacteria	Spirochaetes	Leptospirae	Leptospirales	Leptospiraceae	Leptospira	Leptospira borgpetersenii	Z21630.1.1425	98.8	99.6	3e-123	250
Leptospira-029	Bacteria	Spirochaetes	Leptospirae	Leptospirales	Leptospiraceae	Leptospira	Leptospira weilii	U12676.1.1483	98.8	99.6	3e-123	250
Leptospira-029	Bacteria	Spirochaetes	Leptospirae	Leptospirales	Leptospiraceae	Leptospira	Leptospira interrogans serovar Autumnalis	AM050580.1.1318	98.8	99.6	3e-123	250
Leptospira-029	Bacteria	Spirochaetes	Leptospirae	Leptospirales	Leptospiraceae	Leptospira	Leptospira interrogans serovar Bratislava	AM050583.1.1318	98.8	99.6	3e-123	250
Leptospira-029	Bacteria	Spirochaetes	Leptospirae	Leptospirales	Leptospiraceae	Leptospira	Leptospira interrogans serovar Pomona	AM050575.1.1318	98.8	99.6	3e-123	250
Leptospira-029	Bacteria	Spirochaetes	Leptospirae	Leptospirales	Leptospiraceae	Leptospira	Leptospira borgpetersenii serovar Javanica	AM050572.1.1318	98.8	99.6	3e-123	250
Leptospira-029	Bacteria	Spirochaetes	Leptospirae	Leptospirales	Leptospiraceae	Leptospira	Leptospira interrogans serovar Icterohaemorrhagiae	AM050571.1.1318	98.8	99.6	3e-123	250
Leptospira-029	Bacteria	Spirochaetes	Leptospirae	Leptospirales	Leptospiraceae	Leptospira	Leptospira kirschneri serovar Grippotyphosa	AM050567.1.1318	98.8	99.6	3e-123	250
Leptospira-029	Bacteria	Spirochaetes	Leptospirae	Leptospirales	Leptospiraceae	Leptospira	Leptospira interrogans serovar Copenhageni str. Fiocruz L1-130	AE016823.1862433.1863944	98.8	99.6	3e-123	250
Leptospira-029	Bacteria	Spirochaetes	Leptospirae	Leptospirales	Leptospiraceae	Leptospira	Leptospira interrogans serovar Copenhageni str. Fiocruz L1-130	AE016823.1230539.1232049	98.8	99.6	3e-123	250
Leptospira-029	Bacteria	Spirochaetes	Leptospirae	Leptospirales	Leptospiraceae	Leptospira	unknown species	HK556440.8.1498	98.8	99.6	3e-123	250
Leptospira-029	Bacteria	Spirochaetes	Leptospirae	Leptospirales	Leptospiraceae	Leptospira	Leptospira kirschneri serovar Grippotyphosa	EF536995.1.1386	98.8	99.6	3e-123	250
Leptospira-029	Bacteria	Spirochaetes	Leptospirae	Leptospirales	Leptospiraceae	Leptospira	Leptospira borgpetersenii serovar Hardjo-bovis str. L550	CP000348.1698993.1700503	98.8	99.6	3e-123	250
Leptospira-029	Bacteria	Spirochaetes	Leptospirae	Leptospirales	Leptospiraceae	Leptospira	Leptospira borgpetersenii serovar Hardjo-bovis str. JB197	CP000350.2659392.2660900	98.8	99.6	3e-123	250
Leptospira-029	Bacteria	Spirochaetes	Leptospirae	Leptospirales	Leptospiraceae	Leptospira	Leptospira borgpetersenii serovar Hardjo-bovis str. L550	CP000348.2626134.2627642	98.8	99.6	3e-123	250
Leptospira-029	Bacteria	Spirochaetes	Leptospirae	Leptospirales	Leptospiraceae	Leptospira	Leptospira borgpetersenii serovar Hardjo-bovis str. JB197	CP000350.2161284.2162792	98.8	99.6	3e-123	250
Leptospira-029	Bacteria	Spirochaetes	Leptospirae	Leptospirales	Leptospiraceae	Leptospira	Leptospira interrogans serovar Canicola	AY996798.1.1431	98.8	99.6	3e-123	250
Leptospira-029	Bacteria	Spirochaetes	Leptospirae	Leptospirales	Leptospiraceae	Leptospira	Leptospira interrogans serovar Pyrogenes	AY996793.1.1431	98.8	99.6	3e-123	250
Leptospira-029	Bacteria	Spirochaetes	Leptospirae	Leptospirales	Leptospiraceae	Leptospira	Leptospira interrogans serovar Pomona	AY996800.1.1431	98.8	99.6	3e-123	250
Leptospira-029	Bacteria	Spirochaetes	Leptospirae	Leptospirales	Leptospiraceae	Leptospira	Leptospira interrogans serovar Autumnalis	AY996791.1.1431	98.8	99.6	3e-123	250
Leptospira-029	Bacteria	Spirochaetes	Leptospirae	Leptospirales	Leptospiraceae	Leptospira	Leptospira borgpetersenii serovar Javanica	AY887899.1.1431	98.8	99.6	3e-123	250
Leptospira-029	Bacteria	Spirochaetes	Leptospirae	Leptospirales	Leptospiraceae	Leptospira	Leptospira interrogans serovar Icterohaemorrhagiae	AY631894.1.1465	98.8	99.6	3e-123	250
Leptospira-029	Bacteria	Spirochaetes	Leptospirae	Leptospirales	Leptospiraceae	Leptospira	Leptospira kirschneri serovar Cynopteri	AY631895.1.1464	98.8	99.6	3e-123	250
Leptospira-029	Bacteria	Spirochaetes	Leptospirae	Leptospirales	Leptospiraceae	Leptospira	Leptospira noguchii serovar Panama	AY631886.1.1431	98.8	99.6	3e-123	250
Leptospira-029	Bacteria	Spirochaetes	Leptospirae	Leptospirales	Leptospiraceae	Leptospira	Leptospira weilii serovar Celledoni	AY631877.1.1431	98.8	99.6	3e-123	250
Leptospira-030	Bacteria	Spirochaetes	Leptospirae	Leptospirales	Leptospiraceae	Leptospira	Leptospira interrogans serovar Canicola	DQ991472.1.1320	99.19	98.8048	2e-124	248
Leptospira-030	Bacteria	Spirochaetes	Leptospirae	Leptospirales	Leptospiraceae	Leptospira	Leptospira sp.	DQ887977.1.1415	99.19	98.8048	2e-124	248
Leptospira-030	Bacteria	Spirochaetes	Leptospirae	Leptospirales	Leptospiraceae	Leptospira	Leptospira noguchii serovar Panama	DQ991500.1.1319	99.19	98.8048	2e-124	248
Leptospira-030	Bacteria	Spirochaetes	Leptospirae	Leptospirales	Leptospiraceae	Leptospira	Leptospira noguchii serovar Cristobali	DQ991497.1.1319	99.19	98.8048	2e-124	248
Leptospira-030	Bacteria	Spirochaetes	Leptospirae	Leptospirales	Leptospiraceae	Leptospira	Leptospira weilii serovar Celledoni	DQ991486.1.1319	99.19	98.8048	2e-124	248
Leptospira-030	Bacteria	Spirochaetes	Leptospirae	Leptospirales	Leptospiraceae	Leptospira	Leptospira kirschneri serovar Butembo	DQ991478.1.1319	99.19	98.8048	2e-124	248
Leptospira-030	Bacteria	Spirochaetes	Leptospirae	Leptospirales	Leptospiraceae	Leptospira	Leptospira kirschneri serovar Cynopteri	DQ991475.1.1319	99.19	98.8048	2e-124	248
Leptospira-030	Bacteria	Spirochaetes	Leptospirae	Leptospirales	Leptospiraceae	Leptospira	Leptospira interrogans serovar Pomona	DQ991474.1.1320	99.19	98.8048	2e-124	248
Leptospira-030	Bacteria	Spirochaetes	Leptospirae	Leptospirales	Leptospiraceae	Leptospira	Leptospira sp.	DQ887979.1.1424	99.19	98.8048	2e-124	248
Leptospira-030	Bacteria	Spirochaetes	Leptospirae	Leptospirales	Leptospiraceae	Leptospira	Leptospira interrogans serovar Canicola str. Gui44	JMDI01000151.403.1912	99.19	98.8048	2e-124	248
Leptospira-030	Bacteria	Spirochaetes	Leptospirae	Leptospirales	Leptospiraceae	Leptospira	Leptospira interrogans serovar Copenhageni str. M20	AOGV02000012.1019.2536	99.19	98.8048	2e-124	248
Leptospira-030	Bacteria	Spirochaetes	Leptospirae	Leptospirales	Leptospiraceae	Leptospira	Leptospira interrogans serovar Icterohaemorrhagiae str. RGA	AOVR01000059.39517.41005	99.19	98.8048	2e-124	248
Leptospira-030	Bacteria	Spirochaetes	Leptospirae	Leptospirales	Leptospiraceae	Leptospira	Leptospira noguchii serovar Panama	FJ154582.1.1452	99.19	98.8048	2e-124	248
Leptospira-030	Bacteria	Spirochaetes	Leptospirae	Leptospirales	Leptospiraceae	Leptospira	Leptospira kirschneri serovar Cynopteri	FJ154546.1.1464	99.19	98.8048	2e-124	248
Leptospira-030	Bacteria	Spirochaetes	Leptospirae	Leptospirales	Leptospiraceae	Leptospira	Leptospira interrogans serovar Sejroe	FJ154558.1.1417	99.19	98.8048	2e-124	248
Leptospira-030	Bacteria	Spirochaetes	Leptospirae	Leptospirales	Leptospiraceae	Leptospira	Leptospira interrogans serovar Icterohaemorrhagiae	FJ154549.1.1464	99.19	98.8048	2e-124	248
Leptospira-030	Bacteria	Spirochaetes	Leptospirae	Leptospirales	Leptospiraceae	Leptospira	Leptospira interrogans serovar Pyrogenes	FJ154552.1.1431	99.19	98.8048	2e-124	248
Leptospira-030	Bacteria	Spirochaetes	Leptospirae	Leptospirales	Leptospiraceae	Leptospira	Leptospira kirschneri serovar Grippotyphosa	FJ154572.1.1335	99.19	98.8048	2e-124	248
Leptospira-030	Bacteria	Spirochaetes	Leptospirae	Leptospirales	Leptospiraceae	Leptospira	Leptospira interrogans	LSSQ01000058.624.2138	99.19	98.8048	2e-124	248
Leptospira-030	Bacteria	Spirochaetes	Leptospirae	Leptospirales	Leptospiraceae	Leptospira	Leptospira weilii serovar Celledoni	FJ154580.1.1431	99.19	98.8048	2e-124	248
Leptospira-030	Bacteria	Spirochaetes	Leptospirae	Leptospirales	Leptospiraceae	Leptospira	Leptospira interrogans serovar Bratislava	FJ154547.1.1371	99.19	98.8048	2e-124	248
Leptospira-030	Bacteria	Spirochaetes	Leptospirae	Leptospirales	Leptospiraceae	Leptospira	Leptospira interrogans serovar Pomona	FJ154544.1.1431	99.19	98.8048	2e-124	248
Leptospira-030	Bacteria	Spirochaetes	Leptospirae	Leptospirales	Leptospiraceae	Leptospira	Leptospira interrogans serovar Autumnalis	FJ154543.1.1431	99.19	98.8048	2e-124	248
Leptospira-030	Bacteria	Spirochaetes	Leptospirae	Leptospirales	Leptospiraceae	Leptospira	Leptospira noguchii serovar Panama str. CZ214	AKWY02000030.987.2495	99.19	98.8048	2e-124	248
Leptospira-030	Bacteria	Spirochaetes	Leptospirae	Leptospirales	Leptospiraceae	Leptospira	Leptospira noguchii serovar Panama str. CZ214	AKWY02000021.86393.87901	99.19	98.8048	2e-124	248
Leptospira-030	Bacteria	Spirochaetes	Leptospirae	Leptospirales	Leptospiraceae	Leptospira	Leptospira sp.	LSSS01000087.624.2139	99.19	98.8048	2e-124	248
Leptospira-030	Bacteria	Spirochaetes	Leptospirae	Leptospirales	Leptospiraceae	Leptospira	Leptospira interrogans	Z12817.1.1396	99.19	98.8048	2e-124	248
Leptospira-030	Bacteria	Spirochaetes	Leptospirae	Leptospirales	Leptospiraceae	Leptospira	Leptospira kirschneri	Z21628.1.1419	99.19	98.8048	2e-124	248
Leptospira-030	Bacteria	Spirochaetes	Leptospirae	Leptospirales	Leptospiraceae	Leptospira	Leptospira weilii	U12677.1.1489	99.19	98.8048	2e-124	248
Leptospira-030	Bacteria	Spirochaetes	Leptospirae	Leptospirales	Leptospiraceae	Leptospira	Leptospira borgpetersenii	Z21630.1.1425	99.19	98.8048	2e-124	248
Leptospira-030	Bacteria	Spirochaetes	Leptospirae	Leptospirales	Leptospiraceae	Leptospira	Leptospira weilii	U12676.1.1483	99.19	98.8048	2e-124	248
Leptospira-030	Bacteria	Spirochaetes	Leptospirae	Leptospirales	Leptospiraceae	Leptospira	Leptospira interrogans serovar Autumnalis	AM050580.1.1318	99.19	98.8048	2e-124	248
Leptospira-030	Bacteria	Spirochaetes	Leptospirae	Leptospirales	Leptospiraceae	Leptospira	Leptospira interrogans serovar Bratislava	AM050583.1.1318	99.19	98.8048	2e-124	248
Leptospira-030	Bacteria	Spirochaetes	Leptospirae	Leptospirales	Leptospiraceae	Leptospira	Leptospira interrogans serovar Pomona	AM050575.1.1318	99.19	98.8048	2e-124	248
Leptospira-030	Bacteria	Spirochaetes	Leptospirae	Leptospirales	Leptospiraceae	Leptospira	Leptospira borgpetersenii serovar Javanica	AM050572.1.1318	99.19	98.8048	2e-124	248
Leptospira-030	Bacteria	Spirochaetes	Leptospirae	Leptospirales	Leptospiraceae	Leptospira	Leptospira interrogans serovar Icterohaemorrhagiae	AM050571.1.1318	99.19	98.8048	2e-124	248
Leptospira-030	Bacteria	Spirochaetes	Leptospirae	Leptospirales	Leptospiraceae	Leptospira	Leptospira kirschneri serovar Grippotyphosa	AM050567.1.1318	99.19	98.8048	2e-124	248
Leptospira-030	Bacteria	Spirochaetes	Leptospirae	Leptospirales	Leptospiraceae	Leptospira	Leptospira interrogans serovar Copenhageni str. Fiocruz L1-130	AE016823.1862433.1863944	99.19	98.8048	2e-124	248
Leptospira-030	Bacteria	Spirochaetes	Leptospirae	Leptospirales	Leptospiraceae	Leptospira	Leptospira interrogans serovar Copenhageni str. Fiocruz L1-130	AE016823.1230539.1232049	99.19	98.8048	2e-124	248
Leptospira-030	Bacteria	Spirochaetes	Leptospirae	Leptospirales	Leptospiraceae	Leptospira	unknown species	HK556440.8.1498	99.19	98.8048	2e-124	248
Leptospira-030	Bacteria	Spirochaetes	Leptospirae	Leptospirales	Leptospiraceae	Leptospira	Leptospira kirschneri serovar Grippotyphosa	EF536995.1.1386	99.19	98.8048	2e-124	248
Leptospira-030	Bacteria	Spirochaetes	Leptospirae	Leptospirales	Leptospiraceae	Leptospira	Leptospira borgpetersenii serovar Hardjo-bovis str. L550	CP000348.1698993.1700503	99.19	98.8048	2e-124	248
Leptospira-030	Bacteria	Spirochaetes	Leptospirae	Leptospirales	Leptospiraceae	Leptospira	Leptospira borgpetersenii serovar Hardjo-bovis str. JB197	CP000350.2659392.2660900	99.19	98.8048	2e-124	248
Leptospira-030	Bacteria	Spirochaetes	Leptospirae	Leptospirales	Leptospiraceae	Leptospira	Leptospira borgpetersenii serovar Hardjo-bovis str. L550	CP000348.2626134.2627642	99.19	98.8048	2e-124	248
Leptospira-030	Bacteria	Spirochaetes	Leptospirae	Leptospirales	Leptospiraceae	Leptospira	Leptospira borgpetersenii serovar Hardjo-bovis str. JB197	CP000350.2161284.2162792	99.19	98.8048	2e-124	248
Leptospira-030	Bacteria	Spirochaetes	Leptospirae	Leptospirales	Leptospiraceae	Leptospira	Leptospira interrogans serovar Canicola	AY996798.1.1431	99.19	98.8048	2e-124	248
Leptospira-030	Bacteria	Spirochaetes	Leptospirae	Leptospirales	Leptospiraceae	Leptospira	Leptospira interrogans serovar Pyrogenes	AY996793.1.1431	99.19	98.8048	2e-124	248
Leptospira-030	Bacteria	Spirochaetes	Leptospirae	Leptospirales	Leptospiraceae	Leptospira	Leptospira interrogans serovar Pomona	AY996800.1.1431	99.19	98.8048	2e-124	248
Leptospira-030	Bacteria	Spirochaetes	Leptospirae	Leptospirales	Leptospiraceae	Leptospira	Leptospira interrogans serovar Autumnalis	AY996791.1.1431	99.19	98.8048	2e-124	248
Leptospira-030	Bacteria	Spirochaetes	Leptospirae	Leptospirales	Leptospiraceae	Leptospira	Leptospira borgpetersenii serovar Javanica	AY887899.1.1431	99.19	98.8048	2e-124	248
Leptospira-030	Bacteria	Spirochaetes	Leptospirae	Leptospirales	Leptospiraceae	Leptospira	Leptospira interrogans serovar Icterohaemorrhagiae	AY631894.1.1465	99.19	98.8048	2e-124	248
Leptospira-030	Bacteria	Spirochaetes	Leptospirae	Leptospirales	Leptospiraceae	Leptospira	Leptospira kirschneri serovar Cynopteri	AY631895.1.1464	99.19	98.8048	2e-124	248
Leptospira-030	Bacteria	Spirochaetes	Leptospirae	Leptospirales	Leptospiraceae	Leptospira	Leptospira noguchii serovar Panama	AY631886.1.1431	99.19	98.8048	2e-124	248
Leptospira-030	Bacteria	Spirochaetes	Leptospirae	Leptospirales	Leptospiraceae	Leptospira	Leptospira weilii serovar Celledoni	AY631877.1.1431	99.19	98.8048	2e-124	248
Leptospira-031	Bacteria	Spirochaetes	Leptospirae	Leptospirales	Leptospiraceae	Leptospira	Leptospira interrogans serovar Canicola	DQ991472.1.1320	98.41	100	9e-123	251
Leptospira-031	Bacteria	Spirochaetes	Leptospirae	Leptospirales	Leptospiraceae	Leptospira	Leptospira sp.	DQ887977.1.1415	98.41	100	9e-123	251
Leptospira-031	Bacteria	Spirochaetes	Leptospirae	Leptospirales	Leptospiraceae	Leptospira	Leptospira noguchii serovar Panama	DQ991500.1.1319	98.41	100	9e-123	251
Leptospira-031	Bacteria	Spirochaetes	Leptospirae	Leptospirales	Leptospiraceae	Leptospira	Leptospira noguchii serovar Cristobali	DQ991497.1.1319	98.41	100	9e-123	251
Leptospira-031	Bacteria	Spirochaetes	Leptospirae	Leptospirales	Leptospiraceae	Leptospira	Leptospira weilii serovar Celledoni	DQ991486.1.1319	98.41	100	9e-123	251
Leptospira-031	Bacteria	Spirochaetes	Leptospirae	Leptospirales	Leptospiraceae	Leptospira	Leptospira kirschneri serovar Butembo	DQ991478.1.1319	98.41	100	9e-123	251
Leptospira-031	Bacteria	Spirochaetes	Leptospirae	Leptospirales	Leptospiraceae	Leptospira	Leptospira kirschneri serovar Cynopteri	DQ991475.1.1319	98.41	100	9e-123	251
Leptospira-031	Bacteria	Spirochaetes	Leptospirae	Leptospirales	Leptospiraceae	Leptospira	Leptospira interrogans serovar Pomona	DQ991474.1.1320	98.41	100	9e-123	251
Leptospira-031	Bacteria	Spirochaetes	Leptospirae	Leptospirales	Leptospiraceae	Leptospira	Leptospira sp.	DQ887979.1.1424	98.41	100	9e-123	251
Leptospira-031	Bacteria	Spirochaetes	Leptospirae	Leptospirales	Leptospiraceae	Leptospira	Leptospira interrogans serovar Canicola str. Gui44	JMDI01000151.403.1912	98.41	100	9e-123	251
Leptospira-031	Bacteria	Spirochaetes	Leptospirae	Leptospirales	Leptospiraceae	Leptospira	Leptospira interrogans serovar Copenhageni str. M20	AOGV02000012.1019.2536	98.41	100	9e-123	251
Leptospira-031	Bacteria	Spirochaetes	Leptospirae	Leptospirales	Leptospiraceae	Leptospira	Leptospira interrogans serovar Icterohaemorrhagiae str. RGA	AOVR01000059.39517.41005	98.41	100	9e-123	251
Leptospira-031	Bacteria	Spirochaetes	Leptospirae	Leptospirales	Leptospiraceae	Leptospira	Leptospira noguchii serovar Panama	FJ154582.1.1452	98.41	100	9e-123	251
Leptospira-031	Bacteria	Spirochaetes	Leptospirae	Leptospirales	Leptospiraceae	Leptospira	Leptospira kirschneri serovar Cynopteri	FJ154546.1.1464	98.41	100	9e-123	251
Leptospira-031	Bacteria	Spirochaetes	Leptospirae	Leptospirales	Leptospiraceae	Leptospira	Leptospira interrogans serovar Sejroe	FJ154558.1.1417	98.41	100	9e-123	251
Leptospira-031	Bacteria	Spirochaetes	Leptospirae	Leptospirales	Leptospiraceae	Leptospira	Leptospira interrogans serovar Icterohaemorrhagiae	FJ154549.1.1464	98.41	100	9e-123	251
Leptospira-031	Bacteria	Spirochaetes	Leptospirae	Leptospirales	Leptospiraceae	Leptospira	Leptospira interrogans serovar Pyrogenes	FJ154552.1.1431	98.41	100	9e-123	251
Leptospira-031	Bacteria	Spirochaetes	Leptospirae	Leptospirales	Leptospiraceae	Leptospira	Leptospira kirschneri serovar Grippotyphosa	FJ154572.1.1335	98.41	100	9e-123	251
Leptospira-031	Bacteria	Spirochaetes	Leptospirae	Leptospirales	Leptospiraceae	Leptospira	Leptospira interrogans	LSSQ01000058.624.2138	98.41	100	9e-123	251
Leptospira-031	Bacteria	Spirochaetes	Leptospirae	Leptospirales	Leptospiraceae	Leptospira	Leptospira weilii serovar Celledoni	FJ154580.1.1431	98.41	100	9e-123	251
Leptospira-031	Bacteria	Spirochaetes	Leptospirae	Leptospirales	Leptospiraceae	Leptospira	Leptospira interrogans serovar Bratislava	FJ154547.1.1371	98.41	100	9e-123	251
Leptospira-031	Bacteria	Spirochaetes	Leptospirae	Leptospirales	Leptospiraceae	Leptospira	Leptospira interrogans serovar Pomona	FJ154544.1.1431	98.41	100	9e-123	251
Leptospira-031	Bacteria	Spirochaetes	Leptospirae	Leptospirales	Leptospiraceae	Leptospira	Leptospira interrogans serovar Autumnalis	FJ154543.1.1431	98.41	100	9e-123	251
Leptospira-031	Bacteria	Spirochaetes	Leptospirae	Leptospirales	Leptospiraceae	Leptospira	Leptospira noguchii serovar Panama str. CZ214	AKWY02000030.987.2495	98.41	100	9e-123	251
Leptospira-031	Bacteria	Spirochaetes	Leptospirae	Leptospirales	Leptospiraceae	Leptospira	Leptospira noguchii serovar Panama str. CZ214	AKWY02000021.86393.87901	98.41	100	9e-123	251
Leptospira-031	Bacteria	Spirochaetes	Leptospirae	Leptospirales	Leptospiraceae	Leptospira	Leptospira sp.	LSSS01000087.624.2139	98.41	100	9e-123	251
Leptospira-031	Bacteria	Spirochaetes	Leptospirae	Leptospirales	Leptospiraceae	Leptospira	Leptospira interrogans	Z12817.1.1396	98.41	100	9e-123	251
Leptospira-031	Bacteria	Spirochaetes	Leptospirae	Leptospirales	Leptospiraceae	Leptospira	Leptospira kirschneri	Z21628.1.1419	98.41	100	9e-123	251
Leptospira-031	Bacteria	Spirochaetes	Leptospirae	Leptospirales	Leptospiraceae	Leptospira	Leptospira weilii	U12677.1.1489	98.41	100	9e-123	251
Leptospira-031	Bacteria	Spirochaetes	Leptospirae	Leptospirales	Leptospiraceae	Leptospira	Leptospira borgpetersenii	Z21630.1.1425	98.41	100	9e-123	251
Leptospira-031	Bacteria	Spirochaetes	Leptospirae	Leptospirales	Leptospiraceae	Leptospira	Leptospira weilii	U12676.1.1483	98.41	100	9e-123	251
Leptospira-031	Bacteria	Spirochaetes	Leptospirae	Leptospirales	Leptospiraceae	Leptospira	Leptospira interrogans serovar Autumnalis	AM050580.1.1318	98.41	100	9e-123	251
Leptospira-031	Bacteria	Spirochaetes	Leptospirae	Leptospirales	Leptospiraceae	Leptospira	Leptospira interrogans serovar Bratislava	AM050583.1.1318	98.41	100	9e-123	251
Leptospira-031	Bacteria	Spirochaetes	Leptospirae	Leptospirales	Leptospiraceae	Leptospira	Leptospira interrogans serovar Pomona	AM050575.1.1318	98.41	100	9e-123	251
Leptospira-031	Bacteria	Spirochaetes	Leptospirae	Leptospirales	Leptospiraceae	Leptospira	Leptospira borgpetersenii serovar Javanica	AM050572.1.1318	98.41	100	9e-123	251
Leptospira-031	Bacteria	Spirochaetes	Leptospirae	Leptospirales	Leptospiraceae	Leptospira	Leptospira interrogans serovar Icterohaemorrhagiae	AM050571.1.1318	98.41	100	9e-123	251
Leptospira-031	Bacteria	Spirochaetes	Leptospirae	Leptospirales	Leptospiraceae	Leptospira	Leptospira kirschneri serovar Grippotyphosa	AM050567.1.1318	98.41	100	9e-123	251
Leptospira-031	Bacteria	Spirochaetes	Leptospirae	Leptospirales	Leptospiraceae	Leptospira	Leptospira interrogans serovar Copenhageni str. Fiocruz L1-130	AE016823.1862433.1863944	98.41	100	9e-123	251
Leptospira-031	Bacteria	Spirochaetes	Leptospirae	Leptospirales	Leptospiraceae	Leptospira	Leptospira interrogans serovar Copenhageni str. Fiocruz L1-130	AE016823.1230539.1232049	98.41	100	9e-123	251
Leptospira-031	Bacteria	Spirochaetes	Leptospirae	Leptospirales	Leptospiraceae	Leptospira	unknown species	HK556440.8.1498	98.41	100	9e-123	251
Leptospira-031	Bacteria	Spirochaetes	Leptospirae	Leptospirales	Leptospiraceae	Leptospira	Leptospira kirschneri serovar Grippotyphosa	EF536995.1.1386	98.41	100	9e-123	251
Leptospira-031	Bacteria	Spirochaetes	Leptospirae	Leptospirales	Leptospiraceae	Leptospira	Leptospira borgpetersenii serovar Hardjo-bovis str. L550	CP000348.1698993.1700503	98.41	100	9e-123	251
Leptospira-031	Bacteria	Spirochaetes	Leptospirae	Leptospirales	Leptospiraceae	Leptospira	Leptospira borgpetersenii serovar Hardjo-bovis str. JB197	CP000350.2659392.2660900	98.41	100	9e-123	251
Leptospira-031	Bacteria	Spirochaetes	Leptospirae	Leptospirales	Leptospiraceae	Leptospira	Leptospira borgpetersenii serovar Hardjo-bovis str. L550	CP000348.2626134.2627642	98.41	100	9e-123	251
Leptospira-031	Bacteria	Spirochaetes	Leptospirae	Leptospirales	Leptospiraceae	Leptospira	Leptospira borgpetersenii serovar Hardjo-bovis str. JB197	CP000350.2161284.2162792	98.41	100	9e-123	251
Leptospira-031	Bacteria	Spirochaetes	Leptospirae	Leptospirales	Leptospiraceae	Leptospira	Leptospira interrogans serovar Canicola	AY996798.1.1431	98.41	100	9e-123	251
Leptospira-031	Bacteria	Spirochaetes	Leptospirae	Leptospirales	Leptospiraceae	Leptospira	Leptospira interrogans serovar Pyrogenes	AY996793.1.1431	98.41	100	9e-123	251
Leptospira-031	Bacteria	Spirochaetes	Leptospirae	Leptospirales	Leptospiraceae	Leptospira	Leptospira interrogans serovar Pomona	AY996800.1.1431	98.41	100	9e-123	251
Leptospira-031	Bacteria	Spirochaetes	Leptospirae	Leptospirales	Leptospiraceae	Leptospira	Leptospira interrogans serovar Autumnalis	AY996791.1.1431	98.41	100	9e-123	251
Leptospira-031	Bacteria	Spirochaetes	Leptospirae	Leptospirales	Leptospiraceae	Leptospira	Leptospira borgpetersenii serovar Javanica	AY887899.1.1431	98.41	100	9e-123	251
Leptospira-031	Bacteria	Spirochaetes	Leptospirae	Leptospirales	Leptospiraceae	Leptospira	Leptospira interrogans serovar Icterohaemorrhagiae	AY631894.1.1465	98.41	100	9e-123	251
Leptospira-031	Bacteria	Spirochaetes	Leptospirae	Leptospirales	Leptospiraceae	Leptospira	Leptospira kirschneri serovar Cynopteri	AY631895.1.1464	98.41	100	9e-123	251
Leptospira-031	Bacteria	Spirochaetes	Leptospirae	Leptospirales	Leptospiraceae	Leptospira	Leptospira noguchii serovar Panama	AY631886.1.1431	98.41	100	9e-123	251
Leptospira-031	Bacteria	Spirochaetes	Leptospirae	Leptospirales	Leptospiraceae	Leptospira	Leptospira weilii serovar Celledoni	AY631877.1.1431	98.41	100	9e-123	251
Leptospira-035	Bacteria	Spirochaetes	Leptospirae	Leptospirales	Leptospiraceae	Leptospira	Leptospira interrogans serovar Canicola	DQ991472.1.1320	98	99.6016	2e-120	250
Leptospira-035	Bacteria	Spirochaetes	Leptospirae	Leptospirales	Leptospiraceae	Leptospira	Leptospira sp.	DQ887977.1.1415	98	99.6016	2e-120	250
Leptospira-035	Bacteria	Spirochaetes	Leptospirae	Leptospirales	Leptospiraceae	Leptospira	Leptospira noguchii serovar Panama	DQ991500.1.1319	98	99.6016	2e-120	250
Leptospira-035	Bacteria	Spirochaetes	Leptospirae	Leptospirales	Leptospiraceae	Leptospira	Leptospira noguchii serovar Cristobali	DQ991497.1.1319	98	99.6016	2e-120	250
Leptospira-035	Bacteria	Spirochaetes	Leptospirae	Leptospirales	Leptospiraceae	Leptospira	Leptospira weilii serovar Celledoni	DQ991486.1.1319	98	99.6016	2e-120	250
Leptospira-035	Bacteria	Spirochaetes	Leptospirae	Leptospirales	Leptospiraceae	Leptospira	Leptospira kirschneri serovar Butembo	DQ991478.1.1319	98	99.6016	2e-120	250
Leptospira-035	Bacteria	Spirochaetes	Leptospirae	Leptospirales	Leptospiraceae	Leptospira	Leptospira kirschneri serovar Cynopteri	DQ991475.1.1319	98	99.6016	2e-120	250
Leptospira-035	Bacteria	Spirochaetes	Leptospirae	Leptospirales	Leptospiraceae	Leptospira	Leptospira interrogans serovar Pomona	DQ991474.1.1320	98	99.6016	2e-120	250
Leptospira-035	Bacteria	Spirochaetes	Leptospirae	Leptospirales	Leptospiraceae	Leptospira	Leptospira sp.	DQ887979.1.1424	98	99.6016	2e-120	250
Leptospira-035	Bacteria	Spirochaetes	Leptospirae	Leptospirales	Leptospiraceae	Leptospira	Leptospira interrogans serovar Canicola str. Gui44	JMDI01000151.403.1912	98	99.6016	2e-120	250
Leptospira-035	Bacteria	Spirochaetes	Leptospirae	Leptospirales	Leptospiraceae	Leptospira	Leptospira interrogans serovar Copenhageni str. M20	AOGV02000012.1019.2536	98	99.6016	2e-120	250
Leptospira-035	Bacteria	Spirochaetes	Leptospirae	Leptospirales	Leptospiraceae	Leptospira	Leptospira interrogans serovar Icterohaemorrhagiae str. RGA	AOVR01000059.39517.41005	98	99.6016	2e-120	250
Leptospira-035	Bacteria	Spirochaetes	Leptospirae	Leptospirales	Leptospiraceae	Leptospira	Leptospira noguchii serovar Panama	FJ154582.1.1452	98	99.6016	2e-120	250
Leptospira-035	Bacteria	Spirochaetes	Leptospirae	Leptospirales	Leptospiraceae	Leptospira	Leptospira kirschneri serovar Cynopteri	FJ154546.1.1464	98	99.6016	2e-120	250
Leptospira-035	Bacteria	Spirochaetes	Leptospirae	Leptospirales	Leptospiraceae	Leptospira	Leptospira interrogans serovar Sejroe	FJ154558.1.1417	98	99.6016	2e-120	250
Leptospira-035	Bacteria	Spirochaetes	Leptospirae	Leptospirales	Leptospiraceae	Leptospira	Leptospira interrogans serovar Icterohaemorrhagiae	FJ154549.1.1464	98	99.6016	2e-120	250
Leptospira-035	Bacteria	Spirochaetes	Leptospirae	Leptospirales	Leptospiraceae	Leptospira	Leptospira interrogans serovar Pyrogenes	FJ154552.1.1431	98	99.6016	2e-120	250
Leptospira-035	Bacteria	Spirochaetes	Leptospirae	Leptospirales	Leptospiraceae	Leptospira	Leptospira kirschneri serovar Grippotyphosa	FJ154572.1.1335	98	99.6016	2e-120	250
Leptospira-035	Bacteria	Spirochaetes	Leptospirae	Leptospirales	Leptospiraceae	Leptospira	Leptospira interrogans	LSSQ01000058.624.2138	98	99.6016	2e-120	250
Leptospira-035	Bacteria	Spirochaetes	Leptospirae	Leptospirales	Leptospiraceae	Leptospira	Leptospira weilii serovar Celledoni	FJ154580.1.1431	98	99.6016	2e-120	250
Leptospira-035	Bacteria	Spirochaetes	Leptospirae	Leptospirales	Leptospiraceae	Leptospira	Leptospira interrogans serovar Bratislava	FJ154547.1.1371	98	99.6016	2e-120	250
Leptospira-035	Bacteria	Spirochaetes	Leptospirae	Leptospirales	Leptospiraceae	Leptospira	Leptospira interrogans serovar Pomona	FJ154544.1.1431	98	99.6016	2e-120	250
Leptospira-035	Bacteria	Spirochaetes	Leptospirae	Leptospirales	Leptospiraceae	Leptospira	Leptospira interrogans serovar Autumnalis	FJ154543.1.1431	98	99.6016	2e-120	250
Leptospira-035	Bacteria	Spirochaetes	Leptospirae	Leptospirales	Leptospiraceae	Leptospira	Leptospira noguchii serovar Panama str. CZ214	AKWY02000030.987.2495	98	99.6016	2e-120	250
Leptospira-035	Bacteria	Spirochaetes	Leptospirae	Leptospirales	Leptospiraceae	Leptospira	Leptospira noguchii serovar Panama str. CZ214	AKWY02000021.86393.87901	98	99.6016	2e-120	250
Leptospira-035	Bacteria	Spirochaetes	Leptospirae	Leptospirales	Leptospiraceae	Leptospira	Leptospira sp.	LSSS01000087.624.2139	98	99.6016	2e-120	250
Leptospira-035	Bacteria	Spirochaetes	Leptospirae	Leptospirales	Leptospiraceae	Leptospira	Leptospira interrogans	Z12817.1.1396	98	99.6016	2e-120	250
Leptospira-035	Bacteria	Spirochaetes	Leptospirae	Leptospirales	Leptospiraceae	Leptospira	Leptospira kirschneri	Z21628.1.1419	98	99.6016	2e-120	250
Leptospira-035	Bacteria	Spirochaetes	Leptospirae	Leptospirales	Leptospiraceae	Leptospira	Leptospira weilii	U12677.1.1489	98	99.6016	2e-120	250
Leptospira-035	Bacteria	Spirochaetes	Leptospirae	Leptospirales	Leptospiraceae	Leptospira	Leptospira borgpetersenii	Z21630.1.1425	98	99.6016	2e-120	250
Leptospira-035	Bacteria	Spirochaetes	Leptospirae	Leptospirales	Leptospiraceae	Leptospira	Leptospira weilii	U12676.1.1483	98	99.6016	2e-120	250
Leptospira-035	Bacteria	Spirochaetes	Leptospirae	Leptospirales	Leptospiraceae	Leptospira	Leptospira interrogans serovar Autumnalis	AM050580.1.1318	98	99.6016	2e-120	250
Leptospira-035	Bacteria	Spirochaetes	Leptospirae	Leptospirales	Leptospiraceae	Leptospira	Leptospira interrogans serovar Bratislava	AM050583.1.1318	98	99.6016	2e-120	250
Leptospira-035	Bacteria	Spirochaetes	Leptospirae	Leptospirales	Leptospiraceae	Leptospira	Leptospira interrogans serovar Pomona	AM050575.1.1318	98	99.6016	2e-120	250
Leptospira-035	Bacteria	Spirochaetes	Leptospirae	Leptospirales	Leptospiraceae	Leptospira	Leptospira borgpetersenii serovar Javanica	AM050572.1.1318	98	99.6016	2e-120	250
Leptospira-035	Bacteria	Spirochaetes	Leptospirae	Leptospirales	Leptospiraceae	Leptospira	Leptospira interrogans serovar Icterohaemorrhagiae	AM050571.1.1318	98	99.6016	2e-120	250
Leptospira-035	Bacteria	Spirochaetes	Leptospirae	Leptospirales	Leptospiraceae	Leptospira	Leptospira kirschneri serovar Grippotyphosa	AM050567.1.1318	98	99.6016	2e-120	250
Leptospira-035	Bacteria	Spirochaetes	Leptospirae	Leptospirales	Leptospiraceae	Leptospira	Leptospira interrogans serovar Copenhageni str. Fiocruz L1-130	AE016823.1862433.1863944	98	99.6016	2e-120	250
Leptospira-035	Bacteria	Spirochaetes	Leptospirae	Leptospirales	Leptospiraceae	Leptospira	Leptospira interrogans serovar Copenhageni str. Fiocruz L1-130	AE016823.1230539.1232049	98	99.6016	2e-120	250
Leptospira-035	Bacteria	Spirochaetes	Leptospirae	Leptospirales	Leptospiraceae	Leptospira	unknown species	HK556440.8.1498	98	99.6016	2e-120	250
Leptospira-035	Bacteria	Spirochaetes	Leptospirae	Leptospirales	Leptospiraceae	Leptospira	Leptospira kirschneri serovar Grippotyphosa	EF536995.1.1386	98	99.6016	2e-120	250
Leptospira-035	Bacteria	Spirochaetes	Leptospirae	Leptospirales	Leptospiraceae	Leptospira	Leptospira borgpetersenii serovar Hardjo-bovis str. L550	CP000348.1698993.1700503	98	99.6016	2e-120	250
Leptospira-035	Bacteria	Spirochaetes	Leptospirae	Leptospirales	Leptospiraceae	Leptospira	Leptospira borgpetersenii serovar Hardjo-bovis str. JB197	CP000350.2659392.2660900	98	99.6016	2e-120	250
Leptospira-035	Bacteria	Spirochaetes	Leptospirae	Leptospirales	Leptospiraceae	Leptospira	Leptospira borgpetersenii serovar Hardjo-bovis str. L550	CP000348.2626134.2627642	98	99.6016	2e-120	250
Leptospira-035	Bacteria	Spirochaetes	Leptospirae	Leptospirales	Leptospiraceae	Leptospira	Leptospira borgpetersenii serovar Hardjo-bovis str. JB197	CP000350.2161284.2162792	98	99.6016	2e-120	250
Leptospira-035	Bacteria	Spirochaetes	Leptospirae	Leptospirales	Leptospiraceae	Leptospira	Leptospira interrogans serovar Canicola	AY996798.1.1431	98	99.6016	2e-120	250
Leptospira-035	Bacteria	Spirochaetes	Leptospirae	Leptospirales	Leptospiraceae	Leptospira	Leptospira interrogans serovar Pyrogenes	AY996793.1.1431	98	99.6016	2e-120	250
Leptospira-035	Bacteria	Spirochaetes	Leptospirae	Leptospirales	Leptospiraceae	Leptospira	Leptospira interrogans serovar Pomona	AY996800.1.1431	98	99.6016	2e-120	250
Leptospira-035	Bacteria	Spirochaetes	Leptospirae	Leptospirales	Leptospiraceae	Leptospira	Leptospira interrogans serovar Autumnalis	AY996791.1.1431	98	99.6016	2e-120	250
Leptospira-035	Bacteria	Spirochaetes	Leptospirae	Leptospirales	Leptospiraceae	Leptospira	Leptospira borgpetersenii serovar Javanica	AY887899.1.1431	98	99.6016	2e-120	250
Leptospira-035	Bacteria	Spirochaetes	Leptospirae	Leptospirales	Leptospiraceae	Leptospira	Leptospira interrogans serovar Icterohaemorrhagiae	AY631894.1.1465	98	99.6016	2e-120	250
Leptospira-035	Bacteria	Spirochaetes	Leptospirae	Leptospirales	Leptospiraceae	Leptospira	Leptospira kirschneri serovar Cynopteri	AY631895.1.1464	98	99.6016	2e-120	250
Leptospira-035	Bacteria	Spirochaetes	Leptospirae	Leptospirales	Leptospiraceae	Leptospira	Leptospira noguchii serovar Panama	AY631886.1.1431	98	99.6016	2e-120	250
Leptospira-035	Bacteria	Spirochaetes	Leptospirae	Leptospirales	Leptospiraceae	Leptospira	Leptospira weilii serovar Celledoni	AY631877.1.1431	98	99.6016	2e-120	250
Leptospira-036	Bacteria	Spirochaetes	Leptospirae	Leptospirales	Leptospiraceae	Leptospira	Leptospira interrogans serovar Canicola	DQ991472.1.1320	97.6	99.6016	7e-119	250
Leptospira-036	Bacteria	Spirochaetes	Leptospirae	Leptospirales	Leptospiraceae	Leptospira	Leptospira sp.	DQ887977.1.1415	97.6	99.6016	7e-119	250
Leptospira-036	Bacteria	Spirochaetes	Leptospirae	Leptospirales	Leptospiraceae	Leptospira	Leptospira noguchii serovar Panama	DQ991500.1.1319	97.6	99.6016	7e-119	250
Leptospira-036	Bacteria	Spirochaetes	Leptospirae	Leptospirales	Leptospiraceae	Leptospira	Leptospira noguchii serovar Cristobali	DQ991497.1.1319	97.6	99.6016	7e-119	250
Leptospira-036	Bacteria	Spirochaetes	Leptospirae	Leptospirales	Leptospiraceae	Leptospira	Leptospira weilii serovar Celledoni	DQ991486.1.1319	97.6	99.6016	7e-119	250
Leptospira-036	Bacteria	Spirochaetes	Leptospirae	Leptospirales	Leptospiraceae	Leptospira	Leptospira kirschneri serovar Butembo	DQ991478.1.1319	97.6	99.6016	7e-119	250
Leptospira-036	Bacteria	Spirochaetes	Leptospirae	Leptospirales	Leptospiraceae	Leptospira	Leptospira kirschneri serovar Cynopteri	DQ991475.1.1319	97.6	99.6016	7e-119	250
Leptospira-036	Bacteria	Spirochaetes	Leptospirae	Leptospirales	Leptospiraceae	Leptospira	Leptospira interrogans serovar Pomona	DQ991474.1.1320	97.6	99.6016	7e-119	250
Leptospira-036	Bacteria	Spirochaetes	Leptospirae	Leptospirales	Leptospiraceae	Leptospira	Leptospira sp.	DQ887979.1.1424	97.6	99.6016	7e-119	250
Leptospira-036	Bacteria	Spirochaetes	Leptospirae	Leptospirales	Leptospiraceae	Leptospira	Leptospira interrogans serovar Canicola str. Gui44	JMDI01000151.403.1912	97.6	99.6016	7e-119	250
Leptospira-036	Bacteria	Spirochaetes	Leptospirae	Leptospirales	Leptospiraceae	Leptospira	Leptospira interrogans serovar Copenhageni str. M20	AOGV02000012.1019.2536	97.6	99.6016	7e-119	250
Leptospira-036	Bacteria	Spirochaetes	Leptospirae	Leptospirales	Leptospiraceae	Leptospira	Leptospira interrogans serovar Icterohaemorrhagiae str. RGA	AOVR01000059.39517.41005	97.6	99.6016	7e-119	250
Leptospira-036	Bacteria	Spirochaetes	Leptospirae	Leptospirales	Leptospiraceae	Leptospira	Leptospira noguchii serovar Panama	FJ154582.1.1452	97.6	99.6016	7e-119	250
Leptospira-036	Bacteria	Spirochaetes	Leptospirae	Leptospirales	Leptospiraceae	Leptospira	Leptospira kirschneri serovar Cynopteri	FJ154546.1.1464	97.6	99.6016	7e-119	250
Leptospira-036	Bacteria	Spirochaetes	Leptospirae	Leptospirales	Leptospiraceae	Leptospira	Leptospira interrogans serovar Sejroe	FJ154558.1.1417	97.6	99.6016	7e-119	250
Leptospira-036	Bacteria	Spirochaetes	Leptospirae	Leptospirales	Leptospiraceae	Leptospira	Leptospira interrogans serovar Icterohaemorrhagiae	FJ154549.1.1464	97.6	99.6016	7e-119	250
Leptospira-036	Bacteria	Spirochaetes	Leptospirae	Leptospirales	Leptospiraceae	Leptospira	Leptospira interrogans serovar Pyrogenes	FJ154552.1.1431	97.6	99.6016	7e-119	250
Leptospira-036	Bacteria	Spirochaetes	Leptospirae	Leptospirales	Leptospiraceae	Leptospira	Leptospira kirschneri serovar Grippotyphosa	FJ154572.1.1335	97.6	99.6016	7e-119	250
Leptospira-036	Bacteria	Spirochaetes	Leptospirae	Leptospirales	Leptospiraceae	Leptospira	Leptospira interrogans	LSSQ01000058.624.2138	97.6	99.6016	7e-119	250
Leptospira-036	Bacteria	Spirochaetes	Leptospirae	Leptospirales	Leptospiraceae	Leptospira	Leptospira weilii serovar Celledoni	FJ154580.1.1431	97.6	99.6016	7e-119	250
Leptospira-036	Bacteria	Spirochaetes	Leptospirae	Leptospirales	Leptospiraceae	Leptospira	Leptospira interrogans serovar Bratislava	FJ154547.1.1371	97.6	99.6016	7e-119	250
Leptospira-036	Bacteria	Spirochaetes	Leptospirae	Leptospirales	Leptospiraceae	Leptospira	Leptospira interrogans serovar Pomona	FJ154544.1.1431	97.6	99.6016	7e-119	250
Leptospira-036	Bacteria	Spirochaetes	Leptospirae	Leptospirales	Leptospiraceae	Leptospira	Leptospira interrogans serovar Autumnalis	FJ154543.1.1431	97.6	99.6016	7e-119	250
Leptospira-036	Bacteria	Spirochaetes	Leptospirae	Leptospirales	Leptospiraceae	Leptospira	Leptospira noguchii serovar Panama str. CZ214	AKWY02000030.987.2495	97.6	99.6016	7e-119	250
Leptospira-036	Bacteria	Spirochaetes	Leptospirae	Leptospirales	Leptospiraceae	Leptospira	Leptospira noguchii serovar Panama str. CZ214	AKWY02000021.86393.87901	97.6	99.6016	7e-119	250
Leptospira-036	Bacteria	Spirochaetes	Leptospirae	Leptospirales	Leptospiraceae	Leptospira	Leptospira sp.	LSSS01000087.624.2139	97.6	99.6016	7e-119	250
Leptospira-036	Bacteria	Spirochaetes	Leptospirae	Leptospirales	Leptospiraceae	Leptospira	Leptospira interrogans	Z12817.1.1396	97.6	99.6016	7e-119	250
Leptospira-036	Bacteria	Spirochaetes	Leptospirae	Leptospirales	Leptospiraceae	Leptospira	Leptospira kirschneri	Z21628.1.1419	97.6	99.6016	7e-119	250
Leptospira-036	Bacteria	Spirochaetes	Leptospirae	Leptospirales	Leptospiraceae	Leptospira	Leptospira weilii	U12677.1.1489	97.6	99.6016	7e-119	250
Leptospira-036	Bacteria	Spirochaetes	Leptospirae	Leptospirales	Leptospiraceae	Leptospira	Leptospira borgpetersenii	Z21630.1.1425	97.6	99.6016	7e-119	250
Leptospira-036	Bacteria	Spirochaetes	Leptospirae	Leptospirales	Leptospiraceae	Leptospira	Leptospira weilii	U12676.1.1483	97.6	99.6016	7e-119	250
Leptospira-036	Bacteria	Spirochaetes	Leptospirae	Leptospirales	Leptospiraceae	Leptospira	Leptospira interrogans serovar Autumnalis	AM050580.1.1318	97.6	99.6016	7e-119	250
Leptospira-036	Bacteria	Spirochaetes	Leptospirae	Leptospirales	Leptospiraceae	Leptospira	Leptospira interrogans serovar Bratislava	AM050583.1.1318	97.6	99.6016	7e-119	250
Leptospira-036	Bacteria	Spirochaetes	Leptospirae	Leptospirales	Leptospiraceae	Leptospira	Leptospira interrogans serovar Pomona	AM050575.1.1318	97.6	99.6016	7e-119	250
Leptospira-036	Bacteria	Spirochaetes	Leptospirae	Leptospirales	Leptospiraceae	Leptospira	Leptospira borgpetersenii serovar Javanica	AM050572.1.1318	97.6	99.6016	7e-119	250
Leptospira-036	Bacteria	Spirochaetes	Leptospirae	Leptospirales	Leptospiraceae	Leptospira	Leptospira interrogans serovar Icterohaemorrhagiae	AM050571.1.1318	97.6	99.6016	7e-119	250
Leptospira-036	Bacteria	Spirochaetes	Leptospirae	Leptospirales	Leptospiraceae	Leptospira	Leptospira kirschneri serovar Grippotyphosa	AM050567.1.1318	97.6	99.6016	7e-119	250
Leptospira-036	Bacteria	Spirochaetes	Leptospirae	Leptospirales	Leptospiraceae	Leptospira	Leptospira interrogans serovar Copenhageni str. Fiocruz L1-130	AE016823.1862433.1863944	97.6	99.6016	7e-119	250
Leptospira-036	Bacteria	Spirochaetes	Leptospirae	Leptospirales	Leptospiraceae	Leptospira	Leptospira interrogans serovar Copenhageni str. Fiocruz L1-130	AE016823.1230539.1232049	97.6	99.6016	7e-119	250
Leptospira-036	Bacteria	Spirochaetes	Leptospirae	Leptospirales	Leptospiraceae	Leptospira	unknown species	HK556440.8.1498	97.6	99.6016	7e-119	250
Leptospira-036	Bacteria	Spirochaetes	Leptospirae	Leptospirales	Leptospiraceae	Leptospira	Leptospira kirschneri serovar Grippotyphosa	EF536995.1.1386	97.6	99.6016	7e-119	250
Leptospira-036	Bacteria	Spirochaetes	Leptospirae	Leptospirales	Leptospiraceae	Leptospira	Leptospira borgpetersenii serovar Hardjo-bovis str. L550	CP000348.1698993.1700503	97.6	99.6016	7e-119	250
Leptospira-036	Bacteria	Spirochaetes	Leptospirae	Leptospirales	Leptospiraceae	Leptospira	Leptospira borgpetersenii serovar Hardjo-bovis str. JB197	CP000350.2659392.2660900	97.6	99.6016	7e-119	250
Leptospira-036	Bacteria	Spirochaetes	Leptospirae	Leptospirales	Leptospiraceae	Leptospira	Leptospira borgpetersenii serovar Hardjo-bovis str. L550	CP000348.2626134.2627642	97.6	99.6016	7e-119	250
Leptospira-036	Bacteria	Spirochaetes	Leptospirae	Leptospirales	Leptospiraceae	Leptospira	Leptospira borgpetersenii serovar Hardjo-bovis str. JB197	CP000350.2161284.2162792	97.6	99.6016	7e-119	250
Leptospira-036	Bacteria	Spirochaetes	Leptospirae	Leptospirales	Leptospiraceae	Leptospira	Leptospira interrogans serovar Canicola	AY996798.1.1431	97.6	99.6016	7e-119	250
Leptospira-036	Bacteria	Spirochaetes	Leptospirae	Leptospirales	Leptospiraceae	Leptospira	Leptospira interrogans serovar Pyrogenes	AY996793.1.1431	97.6	99.6016	7e-119	250
Leptospira-036	Bacteria	Spirochaetes	Leptospirae	Leptospirales	Leptospiraceae	Leptospira	Leptospira interrogans serovar Pomona	AY996800.1.1431	97.6	99.6016	7e-119	250
Leptospira-036	Bacteria	Spirochaetes	Leptospirae	Leptospirales	Leptospiraceae	Leptospira	Leptospira interrogans serovar Autumnalis	AY996791.1.1431	97.6	99.6016	7e-119	250
Leptospira-036	Bacteria	Spirochaetes	Leptospirae	Leptospirales	Leptospiraceae	Leptospira	Leptospira borgpetersenii serovar Javanica	AY887899.1.1431	97.6	99.6016	7e-119	250
Leptospira-036	Bacteria	Spirochaetes	Leptospirae	Leptospirales	Leptospiraceae	Leptospira	Leptospira interrogans serovar Icterohaemorrhagiae	AY631894.1.1465	97.6	99.6016	7e-119	250
Leptospira-036	Bacteria	Spirochaetes	Leptospirae	Leptospirales	Leptospiraceae	Leptospira	Leptospira kirschneri serovar Cynopteri	AY631895.1.1464	97.6	99.6016	7e-119	250
Leptospira-036	Bacteria	Spirochaetes	Leptospirae	Leptospirales	Leptospiraceae	Leptospira	Leptospira noguchii serovar Panama	AY631886.1.1431	97.6	99.6016	7e-119	250
Leptospira-036	Bacteria	Spirochaetes	Leptospirae	Leptospirales	Leptospiraceae	Leptospira	Leptospira weilii serovar Celledoni	AY631877.1.1431	97.6	99.6016	7e-119	250
Leptospira-039	Bacteria	Spirochaetes	Leptospirae	Leptospirales	Leptospiraceae	Leptospira	Leptospira interrogans serovar Canicola	DQ991472.1.1320	98.41	100	9e-123	251
Leptospira-039	Bacteria	Spirochaetes	Leptospirae	Leptospirales	Leptospiraceae	Leptospira	Leptospira sp.	DQ887977.1.1415	98.41	100	9e-123	251
Leptospira-039	Bacteria	Spirochaetes	Leptospirae	Leptospirales	Leptospiraceae	Leptospira	Leptospira noguchii serovar Panama	DQ991500.1.1319	98.41	100	9e-123	251
Leptospira-039	Bacteria	Spirochaetes	Leptospirae	Leptospirales	Leptospiraceae	Leptospira	Leptospira noguchii serovar Cristobali	DQ991497.1.1319	98.41	100	9e-123	251
Leptospira-039	Bacteria	Spirochaetes	Leptospirae	Leptospirales	Leptospiraceae	Leptospira	Leptospira weilii serovar Celledoni	DQ991486.1.1319	98.41	100	9e-123	251
Leptospira-039	Bacteria	Spirochaetes	Leptospirae	Leptospirales	Leptospiraceae	Leptospira	Leptospira kirschneri serovar Butembo	DQ991478.1.1319	98.41	100	9e-123	251
Leptospira-039	Bacteria	Spirochaetes	Leptospirae	Leptospirales	Leptospiraceae	Leptospira	Leptospira kirschneri serovar Cynopteri	DQ991475.1.1319	98.41	100	9e-123	251
Leptospira-039	Bacteria	Spirochaetes	Leptospirae	Leptospirales	Leptospiraceae	Leptospira	Leptospira interrogans serovar Pomona	DQ991474.1.1320	98.41	100	9e-123	251
Leptospira-039	Bacteria	Spirochaetes	Leptospirae	Leptospirales	Leptospiraceae	Leptospira	Leptospira sp.	DQ887979.1.1424	98.41	100	9e-123	251
Leptospira-039	Bacteria	Spirochaetes	Leptospirae	Leptospirales	Leptospiraceae	Leptospira	Leptospira interrogans serovar Canicola str. Gui44	JMDI01000151.403.1912	98.41	100	9e-123	251
Leptospira-039	Bacteria	Spirochaetes	Leptospirae	Leptospirales	Leptospiraceae	Leptospira	Leptospira santarosai	MTSU01000028.24119.25634	98.41	100	9e-123	251
Leptospira-039	Bacteria	Spirochaetes	Leptospirae	Leptospirales	Leptospiraceae	Leptospira	Leptospira interrogans serovar Copenhageni str. M20	AOGV02000012.1019.2536	98.41	100	9e-123	251
Leptospira-039	Bacteria	Spirochaetes	Leptospirae	Leptospirales	Leptospiraceae	Leptospira	Leptospira interrogans serovar Icterohaemorrhagiae str. RGA	AOVR01000059.39517.41005	98.41	100	9e-123	251
Leptospira-039	Bacteria	Spirochaetes	Leptospirae	Leptospirales	Leptospiraceae	Leptospira	Leptospira noguchii serovar Panama	FJ154582.1.1452	98.41	100	9e-123	251
Leptospira-039	Bacteria	Spirochaetes	Leptospirae	Leptospirales	Leptospiraceae	Leptospira	Leptospira santarosai serovar Tropica	FJ154583.1.1276	98.41	100	9e-123	251
Leptospira-039	Bacteria	Spirochaetes	Leptospirae	Leptospirales	Leptospiraceae	Leptospira	Leptospira kirschneri serovar Cynopteri	FJ154546.1.1464	98.41	100	9e-123	251
Leptospira-039	Bacteria	Spirochaetes	Leptospirae	Leptospirales	Leptospiraceae	Leptospira	Leptospira interrogans serovar Sejroe	FJ154558.1.1417	98.41	100	9e-123	251
Leptospira-039	Bacteria	Spirochaetes	Leptospirae	Leptospirales	Leptospiraceae	Leptospira	Leptospira interrogans serovar Icterohaemorrhagiae	FJ154549.1.1464	98.41	100	9e-123	251
Leptospira-039	Bacteria	Spirochaetes	Leptospirae	Leptospirales	Leptospiraceae	Leptospira	Leptospira interrogans serovar Pyrogenes	FJ154552.1.1431	98.41	100	9e-123	251
Leptospira-039	Bacteria	Spirochaetes	Leptospirae	Leptospirales	Leptospiraceae	Leptospira	Leptospira kirschneri serovar Grippotyphosa	FJ154572.1.1335	98.41	100	9e-123	251
Leptospira-039	Bacteria	Spirochaetes	Leptospirae	Leptospirales	Leptospiraceae	Leptospira	Leptospira interrogans	LSSQ01000058.624.2138	98.41	100	9e-123	251
Leptospira-039	Bacteria	Spirochaetes	Leptospirae	Leptospirales	Leptospiraceae	Leptospira	Leptospira weilii serovar Celledoni	FJ154580.1.1431	98.41	100	9e-123	251
Leptospira-039	Bacteria	Spirochaetes	Leptospirae	Leptospirales	Leptospiraceae	Leptospira	Leptospira interrogans serovar Bratislava	FJ154547.1.1371	98.41	100	9e-123	251
Leptospira-039	Bacteria	Spirochaetes	Leptospirae	Leptospirales	Leptospiraceae	Leptospira	Leptospira interrogans serovar Pomona	FJ154544.1.1431	98.41	100	9e-123	251
Leptospira-039	Bacteria	Spirochaetes	Leptospirae	Leptospirales	Leptospiraceae	Leptospira	Leptospira interrogans serovar Autumnalis	FJ154543.1.1431	98.41	100	9e-123	251
Leptospira-039	Bacteria	Spirochaetes	Leptospirae	Leptospirales	Leptospiraceae	Leptospira	Leptospira noguchii serovar Panama str. CZ214	AKWY02000030.987.2495	98.41	100	9e-123	251
Leptospira-039	Bacteria	Spirochaetes	Leptospirae	Leptospirales	Leptospiraceae	Leptospira	Leptospira noguchii serovar Panama str. CZ214	AKWY02000021.86393.87901	98.41	100	9e-123	251
Leptospira-039	Bacteria	Spirochaetes	Leptospirae	Leptospirales	Leptospiraceae	Leptospira	Leptospira sp.	LSSS01000087.624.2139	98.41	100	9e-123	251
Leptospira-039	Bacteria	Spirochaetes	Leptospirae	Leptospirales	Leptospiraceae	Leptospira	Leptospira interrogans	Z12817.1.1396	98.41	100	9e-123	251
Leptospira-039	Bacteria	Spirochaetes	Leptospirae	Leptospirales	Leptospiraceae	Leptospira	Leptospira kirschneri	Z21628.1.1419	98.41	100	9e-123	251
Leptospira-039	Bacteria	Spirochaetes	Leptospirae	Leptospirales	Leptospiraceae	Leptospira	Leptospira weilii	U12677.1.1489	98.41	100	9e-123	251
Leptospira-039	Bacteria	Spirochaetes	Leptospirae	Leptospirales	Leptospiraceae	Leptospira	Leptospira borgpetersenii	Z21630.1.1425	98.41	100	9e-123	251
Leptospira-039	Bacteria	Spirochaetes	Leptospirae	Leptospirales	Leptospiraceae	Leptospira	Leptospira weilii	U12676.1.1483	98.41	100	9e-123	251
Leptospira-039	Bacteria	Spirochaetes	Leptospirae	Leptospirales	Leptospiraceae	Leptospira	Leptospira interrogans serovar Autumnalis	AM050580.1.1318	98.41	100	9e-123	251
Leptospira-039	Bacteria	Spirochaetes	Leptospirae	Leptospirales	Leptospiraceae	Leptospira	Leptospira interrogans serovar Bratislava	AM050583.1.1318	98.41	100	9e-123	251
Leptospira-039	Bacteria	Spirochaetes	Leptospirae	Leptospirales	Leptospiraceae	Leptospira	Leptospira interrogans serovar Pomona	AM050575.1.1318	98.41	100	9e-123	251
Leptospira-039	Bacteria	Spirochaetes	Leptospirae	Leptospirales	Leptospiraceae	Leptospira	Leptospira borgpetersenii serovar Javanica	AM050572.1.1318	98.41	100	9e-123	251
Leptospira-039	Bacteria	Spirochaetes	Leptospirae	Leptospirales	Leptospiraceae	Leptospira	Leptospira interrogans serovar Icterohaemorrhagiae	AM050571.1.1318	98.41	100	9e-123	251
Leptospira-039	Bacteria	Spirochaetes	Leptospirae	Leptospirales	Leptospiraceae	Leptospira	Leptospira kirschneri serovar Grippotyphosa	AM050567.1.1318	98.41	100	9e-123	251
Leptospira-039	Bacteria	Spirochaetes	Leptospirae	Leptospirales	Leptospiraceae	Leptospira	Leptospira santarosai serovar Shermani str. LT 821	CP006694.1533345.1534854	98.41	100	9e-123	251
Leptospira-039	Bacteria	Spirochaetes	Leptospirae	Leptospirales	Leptospiraceae	Leptospira	Leptospira santarosai serovar Shermani str. LT 821	CP006694.2592327.2593836	98.41	100	9e-123	251
Leptospira-039	Bacteria	Spirochaetes	Leptospirae	Leptospirales	Leptospiraceae	Leptospira	Leptospira interrogans serovar Copenhageni str. Fiocruz L1-130	AE016823.1862433.1863944	98.41	100	9e-123	251
Leptospira-039	Bacteria	Spirochaetes	Leptospirae	Leptospirales	Leptospiraceae	Leptospira	Leptospira interrogans serovar Copenhageni str. Fiocruz L1-130	AE016823.1230539.1232049	98.41	100	9e-123	251
Leptospira-039	Bacteria	Spirochaetes	Leptospirae	Leptospirales	Leptospiraceae	Leptospira	unknown species	HK556440.8.1498	98.41	100	9e-123	251
Leptospira-039	Bacteria	Spirochaetes	Leptospirae	Leptospirales	Leptospiraceae	Leptospira	Leptospira kirschneri serovar Grippotyphosa	EF536995.1.1386	98.41	100	9e-123	251
Leptospira-039	Bacteria	Spirochaetes	Leptospirae	Leptospirales	Leptospiraceae	Leptospira	Leptospira borgpetersenii serovar Hardjo-bovis str. L550	CP000348.1698993.1700503	98.41	100	9e-123	251
Leptospira-039	Bacteria	Spirochaetes	Leptospirae	Leptospirales	Leptospiraceae	Leptospira	Leptospira borgpetersenii serovar Hardjo-bovis str. JB197	CP000350.2659392.2660900	98.41	100	9e-123	251
Leptospira-039	Bacteria	Spirochaetes	Leptospirae	Leptospirales	Leptospiraceae	Leptospira	Leptospira borgpetersenii serovar Hardjo-bovis str. L550	CP000348.2626134.2627642	98.41	100	9e-123	251
Leptospira-039	Bacteria	Spirochaetes	Leptospirae	Leptospirales	Leptospiraceae	Leptospira	Leptospira borgpetersenii serovar Hardjo-bovis str. JB197	CP000350.2161284.2162792	98.41	100	9e-123	251
Leptospira-039	Bacteria	Spirochaetes	Leptospirae	Leptospirales	Leptospiraceae	Leptospira	Leptospira interrogans serovar Canicola	AY996798.1.1431	98.41	100	9e-123	251
Leptospira-039	Bacteria	Spirochaetes	Leptospirae	Leptospirales	Leptospiraceae	Leptospira	Leptospira interrogans serovar Pyrogenes	AY996793.1.1431	98.41	100	9e-123	251
Leptospira-039	Bacteria	Spirochaetes	Leptospirae	Leptospirales	Leptospiraceae	Leptospira	Leptospira interrogans serovar Pomona	AY996800.1.1431	98.41	100	9e-123	251
Leptospira-039	Bacteria	Spirochaetes	Leptospirae	Leptospirales	Leptospiraceae	Leptospira	Leptospira interrogans serovar Autumnalis	AY996791.1.1431	98.41	100	9e-123	251
Leptospira-039	Bacteria	Spirochaetes	Leptospirae	Leptospirales	Leptospiraceae	Leptospira	Leptospira borgpetersenii serovar Javanica	AY887899.1.1431	98.41	100	9e-123	251
Leptospira-039	Bacteria	Spirochaetes	Leptospirae	Leptospirales	Leptospiraceae	Leptospira	Leptospira interrogans serovar Icterohaemorrhagiae	AY631894.1.1465	98.41	100	9e-123	251
Leptospira-039	Bacteria	Spirochaetes	Leptospirae	Leptospirales	Leptospiraceae	Leptospira	Leptospira kirschneri serovar Cynopteri	AY631895.1.1464	98.41	100	9e-123	251
Leptospira-039	Bacteria	Spirochaetes	Leptospirae	Leptospirales	Leptospiraceae	Leptospira	Leptospira noguchii serovar Panama	AY631886.1.1431	98.41	100	9e-123	251
Leptospira-039	Bacteria	Spirochaetes	Leptospirae	Leptospirales	Leptospiraceae	Leptospira	Leptospira weilii serovar Celledoni	AY631877.1.1431	98.41	100	9e-123	251
Leptospira-042	Bacteria	Spirochaetes	Leptospirae	Leptospirales	Leptospiraceae	Leptospira	Leptospira interrogans serovar Canicola	DQ991472.1.1320	98.8	99.6016	7e-124	250
Leptospira-042	Bacteria	Spirochaetes	Leptospirae	Leptospirales	Leptospiraceae	Leptospira	Leptospira sp.	DQ887977.1.1415	98.8	99.6016	7e-124	250
Leptospira-042	Bacteria	Spirochaetes	Leptospirae	Leptospirales	Leptospiraceae	Leptospira	Leptospira noguchii serovar Panama	DQ991500.1.1319	98.8	99.6016	7e-124	250
Leptospira-042	Bacteria	Spirochaetes	Leptospirae	Leptospirales	Leptospiraceae	Leptospira	Leptospira noguchii serovar Cristobali	DQ991497.1.1319	98.8	99.6016	7e-124	250
Leptospira-042	Bacteria	Spirochaetes	Leptospirae	Leptospirales	Leptospiraceae	Leptospira	Leptospira weilii serovar Celledoni	DQ991486.1.1319	98.8	99.6016	7e-124	250
Leptospira-042	Bacteria	Spirochaetes	Leptospirae	Leptospirales	Leptospiraceae	Leptospira	Leptospira kirschneri serovar Butembo	DQ991478.1.1319	98.8	99.6016	7e-124	250
Leptospira-042	Bacteria	Spirochaetes	Leptospirae	Leptospirales	Leptospiraceae	Leptospira	Leptospira kirschneri serovar Cynopteri	DQ991475.1.1319	98.8	99.6016	7e-124	250
Leptospira-042	Bacteria	Spirochaetes	Leptospirae	Leptospirales	Leptospiraceae	Leptospira	Leptospira interrogans serovar Pomona	DQ991474.1.1320	98.8	99.6016	7e-124	250
Leptospira-042	Bacteria	Spirochaetes	Leptospirae	Leptospirales	Leptospiraceae	Leptospira	Leptospira sp.	DQ887979.1.1424	98.8	99.6016	7e-124	250
Leptospira-042	Bacteria	Spirochaetes	Leptospirae	Leptospirales	Leptospiraceae	Leptospira	Leptospira interrogans serovar Canicola str. Gui44	JMDI01000151.403.1912	98.8	99.6016	7e-124	250
Leptospira-042	Bacteria	Spirochaetes	Leptospirae	Leptospirales	Leptospiraceae	Leptospira	Leptospira interrogans serovar Copenhageni str. M20	AOGV02000012.1019.2536	98.8	99.6016	7e-124	250
Leptospira-042	Bacteria	Spirochaetes	Leptospirae	Leptospirales	Leptospiraceae	Leptospira	Leptospira interrogans serovar Icterohaemorrhagiae str. RGA	AOVR01000059.39517.41005	98.8	99.6016	7e-124	250
Leptospira-042	Bacteria	Spirochaetes	Leptospirae	Leptospirales	Leptospiraceae	Leptospira	Leptospira noguchii serovar Panama	FJ154582.1.1452	98.8	99.6016	7e-124	250
Leptospira-042	Bacteria	Spirochaetes	Leptospirae	Leptospirales	Leptospiraceae	Leptospira	Leptospira kirschneri serovar Cynopteri	FJ154546.1.1464	98.8	99.6016	7e-124	250
Leptospira-042	Bacteria	Spirochaetes	Leptospirae	Leptospirales	Leptospiraceae	Leptospira	Leptospira interrogans serovar Sejroe	FJ154558.1.1417	98.8	99.6016	7e-124	250
Leptospira-042	Bacteria	Spirochaetes	Leptospirae	Leptospirales	Leptospiraceae	Leptospira	Leptospira interrogans serovar Icterohaemorrhagiae	FJ154549.1.1464	98.8	99.6016	7e-124	250
Leptospira-042	Bacteria	Spirochaetes	Leptospirae	Leptospirales	Leptospiraceae	Leptospira	Leptospira interrogans serovar Pyrogenes	FJ154552.1.1431	98.8	99.6016	7e-124	250
Leptospira-042	Bacteria	Spirochaetes	Leptospirae	Leptospirales	Leptospiraceae	Leptospira	Leptospira kirschneri serovar Grippotyphosa	FJ154572.1.1335	98.8	99.6016	7e-124	250
Leptospira-042	Bacteria	Spirochaetes	Leptospirae	Leptospirales	Leptospiraceae	Leptospira	Leptospira interrogans	LSSQ01000058.624.2138	98.8	99.6016	7e-124	250
Leptospira-042	Bacteria	Spirochaetes	Leptospirae	Leptospirales	Leptospiraceae	Leptospira	Leptospira weilii serovar Celledoni	FJ154580.1.1431	98.8	99.6016	7e-124	250
Leptospira-042	Bacteria	Spirochaetes	Leptospirae	Leptospirales	Leptospiraceae	Leptospira	Leptospira interrogans serovar Bratislava	FJ154547.1.1371	98.8	99.6016	7e-124	250
Leptospira-042	Bacteria	Spirochaetes	Leptospirae	Leptospirales	Leptospiraceae	Leptospira	Leptospira interrogans serovar Pomona	FJ154544.1.1431	98.8	99.6016	7e-124	250
Leptospira-042	Bacteria	Spirochaetes	Leptospirae	Leptospirales	Leptospiraceae	Leptospira	Leptospira interrogans serovar Autumnalis	FJ154543.1.1431	98.8	99.6016	7e-124	250
Leptospira-042	Bacteria	Spirochaetes	Leptospirae	Leptospirales	Leptospiraceae	Leptospira	Leptospira noguchii serovar Panama str. CZ214	AKWY02000030.987.2495	98.8	99.6016	7e-124	250
Leptospira-042	Bacteria	Spirochaetes	Leptospirae	Leptospirales	Leptospiraceae	Leptospira	Leptospira noguchii serovar Panama str. CZ214	AKWY02000021.86393.87901	98.8	99.6016	7e-124	250
Leptospira-042	Bacteria	Spirochaetes	Leptospirae	Leptospirales	Leptospiraceae	Leptospira	Leptospira sp.	LSSS01000087.624.2139	98.8	99.6016	7e-124	250
Leptospira-042	Bacteria	Spirochaetes	Leptospirae	Leptospirales	Leptospiraceae	Leptospira	Leptospira interrogans	Z12817.1.1396	98.8	99.6016	7e-124	250
Leptospira-042	Bacteria	Spirochaetes	Leptospirae	Leptospirales	Leptospiraceae	Leptospira	Leptospira kirschneri	Z21628.1.1419	98.8	99.6016	7e-124	250
Leptospira-042	Bacteria	Spirochaetes	Leptospirae	Leptospirales	Leptospiraceae	Leptospira	Leptospira weilii	U12677.1.1489	98.8	99.6016	7e-124	250
Leptospira-042	Bacteria	Spirochaetes	Leptospirae	Leptospirales	Leptospiraceae	Leptospira	Leptospira borgpetersenii	Z21630.1.1425	98.8	99.6016	7e-124	250
Leptospira-042	Bacteria	Spirochaetes	Leptospirae	Leptospirales	Leptospiraceae	Leptospira	Leptospira weilii	U12676.1.1483	98.8	99.6016	7e-124	250
Leptospira-042	Bacteria	Spirochaetes	Leptospirae	Leptospirales	Leptospiraceae	Leptospira	Leptospira interrogans serovar Autumnalis	AM050580.1.1318	98.8	99.6016	7e-124	250
Leptospira-042	Bacteria	Spirochaetes	Leptospirae	Leptospirales	Leptospiraceae	Leptospira	Leptospira interrogans serovar Bratislava	AM050583.1.1318	98.8	99.6016	7e-124	250
Leptospira-042	Bacteria	Spirochaetes	Leptospirae	Leptospirales	Leptospiraceae	Leptospira	Leptospira interrogans serovar Pomona	AM050575.1.1318	98.8	99.6016	7e-124	250
Leptospira-042	Bacteria	Spirochaetes	Leptospirae	Leptospirales	Leptospiraceae	Leptospira	Leptospira borgpetersenii serovar Javanica	AM050572.1.1318	98.8	99.6016	7e-124	250
Leptospira-042	Bacteria	Spirochaetes	Leptospirae	Leptospirales	Leptospiraceae	Leptospira	Leptospira interrogans serovar Icterohaemorrhagiae	AM050571.1.1318	98.8	99.6016	7e-124	250
Leptospira-042	Bacteria	Spirochaetes	Leptospirae	Leptospirales	Leptospiraceae	Leptospira	Leptospira kirschneri serovar Grippotyphosa	AM050567.1.1318	98.8	99.6016	7e-124	250
Leptospira-042	Bacteria	Spirochaetes	Leptospirae	Leptospirales	Leptospiraceae	Leptospira	Leptospira interrogans serovar Copenhageni str. Fiocruz L1-130	AE016823.1862433.1863944	98.8	99.6016	7e-124	250
Leptospira-042	Bacteria	Spirochaetes	Leptospirae	Leptospirales	Leptospiraceae	Leptospira	Leptospira interrogans serovar Copenhageni str. Fiocruz L1-130	AE016823.1230539.1232049	98.8	99.6016	7e-124	250
Leptospira-042	Bacteria	Spirochaetes	Leptospirae	Leptospirales	Leptospiraceae	Leptospira	unknown species	HK556440.8.1498	98.8	99.6016	7e-124	250
Leptospira-042	Bacteria	Spirochaetes	Leptospirae	Leptospirales	Leptospiraceae	Leptospira	Leptospira kirschneri serovar Grippotyphosa	EF536995.1.1386	98.8	99.6016	7e-124	250
Leptospira-042	Bacteria	Spirochaetes	Leptospirae	Leptospirales	Leptospiraceae	Leptospira	Leptospira borgpetersenii serovar Hardjo-bovis str. L550	CP000348.1698993.1700503	98.8	99.6016	7e-124	250
Leptospira-042	Bacteria	Spirochaetes	Leptospirae	Leptospirales	Leptospiraceae	Leptospira	Leptospira borgpetersenii serovar Hardjo-bovis str. JB197	CP000350.2659392.2660900	98.8	99.6016	7e-124	250
Leptospira-042	Bacteria	Spirochaetes	Leptospirae	Leptospirales	Leptospiraceae	Leptospira	Leptospira borgpetersenii serovar Hardjo-bovis str. L550	CP000348.2626134.2627642	98.8	99.6016	7e-124	250
Leptospira-042	Bacteria	Spirochaetes	Leptospirae	Leptospirales	Leptospiraceae	Leptospira	Leptospira borgpetersenii serovar Hardjo-bovis str. JB197	CP000350.2161284.2162792	98.8	99.6016	7e-124	250
Leptospira-042	Bacteria	Spirochaetes	Leptospirae	Leptospirales	Leptospiraceae	Leptospira	Leptospira interrogans serovar Canicola	AY996798.1.1431	98.8	99.6016	7e-124	250
Leptospira-042	Bacteria	Spirochaetes	Leptospirae	Leptospirales	Leptospiraceae	Leptospira	Leptospira interrogans serovar Pyrogenes	AY996793.1.1431	98.8	99.6016	7e-124	250
Leptospira-042	Bacteria	Spirochaetes	Leptospirae	Leptospirales	Leptospiraceae	Leptospira	Leptospira interrogans serovar Pomona	AY996800.1.1431	98.8	99.6016	7e-124	250
Leptospira-042	Bacteria	Spirochaetes	Leptospirae	Leptospirales	Leptospiraceae	Leptospira	Leptospira interrogans serovar Autumnalis	AY996791.1.1431	98.8	99.6016	7e-124	250
Leptospira-042	Bacteria	Spirochaetes	Leptospirae	Leptospirales	Leptospiraceae	Leptospira	Leptospira borgpetersenii serovar Javanica	AY887899.1.1431	98.8	99.6016	7e-124	250
Leptospira-042	Bacteria	Spirochaetes	Leptospirae	Leptospirales	Leptospiraceae	Leptospira	Leptospira interrogans serovar Icterohaemorrhagiae	AY631894.1.1465	98.8	99.6016	7e-124	250
Leptospira-042	Bacteria	Spirochaetes	Leptospirae	Leptospirales	Leptospiraceae	Leptospira	Leptospira kirschneri serovar Cynopteri	AY631895.1.1464	98.8	99.6016	7e-124	250
Leptospira-042	Bacteria	Spirochaetes	Leptospirae	Leptospirales	Leptospiraceae	Leptospira	Leptospira noguchii serovar Panama	AY631886.1.1431	98.8	99.6016	7e-124	250
Leptospira-042	Bacteria	Spirochaetes	Leptospirae	Leptospirales	Leptospiraceae	Leptospira	Leptospira weilii serovar Celledoni	AY631877.1.1431	98.8	99.6016	7e-124	250
Mycobacterium-001	Bacteria	Actinobacteria	Actinobacteria	Corynebacteriales	Mycobacteriaceae	Mycobacterium	unknown species	FJ382337.1.1377	100	100	2e-129	251
Mycobacterium-001	Bacteria	Actinobacteria	Actinobacteria	Corynebacteriales	Mycobacteriaceae	Mycobacterium	unknown species	FJ382324.1.1371	100	100	2e-129	251
Mycobacterium-001	Bacteria	Actinobacteria	Actinobacteria	Corynebacteriales	Mycobacteriaceae	Mycobacterium	unknown species	FJ382266.1.1376	100	100	2e-129	251
Mycobacterium-001	Bacteria	Actinobacteria	Actinobacteria	Corynebacteriales	Mycobacteriaceae	Mycobacterium	unknown species	FJ382228.1.1327	100	100	2e-129	251
Mycobacterium-001	Bacteria	Actinobacteria	Actinobacteria	Corynebacteriales	Mycobacteriaceae	Mycobacterium	unknown species	FJ382209.1.1356	100	100	2e-129	251
Mycobacterium-001	Bacteria	Actinobacteria	Actinobacteria	Corynebacteriales	Mycobacteriaceae	Mycobacterium	unknown species	FJ382307.1.1377	100	100	2e-129	251
Mycobacterium-001	Bacteria	Actinobacteria	Actinobacteria	Corynebacteriales	Mycobacteriaceae	Mycobacterium	unknown species	FJ382278.1.1369	100	100	2e-129	251
Mycobacterium-001	Bacteria	Actinobacteria	Actinobacteria	Corynebacteriales	Mycobacteriaceae	Mycobacterium	unknown species	FJ382182.1.1303	100	100	2e-129	251
Mycobacterium-001	Bacteria	Actinobacteria	Actinobacteria	Corynebacteriales	Mycobacteriaceae	Mycobacterium	unknown species	FJ382339.1.1373	100	100	2e-129	251
Mycobacterium-001	Bacteria	Actinobacteria	Actinobacteria	Corynebacteriales	Mycobacteriaceae	Mycobacterium	unknown species	FJ382243.1.1375	100	100	2e-129	251
Mycobacterium-001	Bacteria	Actinobacteria	Actinobacteria	Corynebacteriales	Mycobacteriaceae	Mycobacterium	unknown species	FJ382222.1.1373	100	100	2e-129	251
Mycobacterium-001	Bacteria	Actinobacteria	Actinobacteria	Corynebacteriales	Mycobacteriaceae	Mycobacterium	unknown species	FJ382274.1.1377	100	100	2e-129	251
Mycobacterium-001	Bacteria	Actinobacteria	Actinobacteria	Corynebacteriales	Mycobacteriaceae	Mycobacterium	unknown species	FJ382134.1.1375	100	100	2e-129	251
Mycobacterium-001	Bacteria	Actinobacteria	Actinobacteria	Corynebacteriales	Mycobacteriaceae	Mycobacterium	unknown species	FJ382322.1.1328	100	100	2e-129	251
Mycobacterium-001	Bacteria	Actinobacteria	Actinobacteria	Corynebacteriales	Mycobacteriaceae	Mycobacterium	unknown species	FJ382286.1.1335	100	100	2e-129	251
Mycobacterium-001	Bacteria	Actinobacteria	Actinobacteria	Corynebacteriales	Mycobacteriaceae	Mycobacterium	unknown species	FJ382254.1.1372	100	100	2e-129	251
Mycobacterium-001	Bacteria	Actinobacteria	Actinobacteria	Corynebacteriales	Mycobacteriaceae	Mycobacterium	unknown species	FJ382226.1.1350	100	100	2e-129	251
Mycobacterium-001	Bacteria	Actinobacteria	Actinobacteria	Corynebacteriales	Mycobacteriaceae	Mycobacterium	unknown species	FJ382155.1.1377	100	100	2e-129	251
Mycobacterium-001	Bacteria	Actinobacteria	Actinobacteria	Corynebacteriales	Mycobacteriaceae	Mycobacterium	unknown species	FJ382101.1.1303	100	100	2e-129	251
Mycobacterium-001	Bacteria	Actinobacteria	Actinobacteria	Corynebacteriales	Mycobacteriaceae	Mycobacterium	unknown species	FJ382192.1.1335	100	100	2e-129	251
Mycobacterium-001	Bacteria	Actinobacteria	Actinobacteria	Corynebacteriales	Mycobacteriaceae	Mycobacterium	unknown species	FJ382281.1.1378	100	100	2e-129	251
Mycobacterium-001	Bacteria	Actinobacteria	Actinobacteria	Corynebacteriales	Mycobacteriaceae	Mycobacterium	unknown species	FJ382287.1.1302	100	100	2e-129	251
Mycobacterium-001	Bacteria	Actinobacteria	Actinobacteria	Corynebacteriales	Mycobacteriaceae	Mycobacterium	unknown species	FJ382236.1.1375	100	100	2e-129	251
Mycobacterium-001	Bacteria	Actinobacteria	Actinobacteria	Corynebacteriales	Mycobacteriaceae	Mycobacterium	unknown species	FJ382156.1.1377	100	100	2e-129	251
Mycobacterium-001	Bacteria	Actinobacteria	Actinobacteria	Corynebacteriales	Mycobacteriaceae	Mycobacterium	unknown species	FJ382146.1.1375	100	100	2e-129	251
Mycobacterium-001	Bacteria	Actinobacteria	Actinobacteria	Corynebacteriales	Mycobacteriaceae	Mycobacterium	unknown species	FJ382128.1.1377	100	100	2e-129	251
Mycobacterium-001	Bacteria	Actinobacteria	Actinobacteria	Corynebacteriales	Mycobacteriaceae	Mycobacterium	unknown species	FJ382096.1.1376	100	100	2e-129	251
Mycobacterium-001	Bacteria	Actinobacteria	Actinobacteria	Corynebacteriales	Mycobacteriaceae	Mycobacterium	unknown species	KX035299.1.1484	100	100	2e-129	251
Mycobacterium-001	Bacteria	Actinobacteria	Actinobacteria	Corynebacteriales	Mycobacteriaceae	Mycobacterium	Mycobacterium sp.	FNRC01000003.524257.525567	100	100	2e-129	251
Mycobacterium-001	Bacteria	Actinobacteria	Actinobacteria	Corynebacteriales	Mycobacteriaceae	Mycobacterium	unknown species	JF140568.1.1338	100	100	2e-129	251
Mycobacterium-001	Bacteria	Actinobacteria	Actinobacteria	Corynebacteriales	Mycobacteriaceae	Mycobacterium	Mycobacterium phlei	ATDR01000038.143.1671	100	100	2e-129	251
Mycobacterium-001	Bacteria	Actinobacteria	Actinobacteria	Corynebacteriales	Mycobacteriaceae	Mycobacterium	Mycobacterium sp.	JQKU01000047.141.1637	100	100	2e-129	251
Mycobacterium-001	Bacteria	Actinobacteria	Actinobacteria	Corynebacteriales	Mycobacteriaceae	Mycobacterium	unknown species	JF122624.1.1337	100	100	2e-129	251
Mycobacterium-001	Bacteria	Actinobacteria	Actinobacteria	Corynebacteriales	Mycobacteriaceae	Mycobacterium	Mycobacterium sp.	DQ372732.1.1448	100	100	2e-129	251
Mycobacterium-001	Bacteria	Actinobacteria	Actinobacteria	Corynebacteriales	Mycobacteriaceae	Mycobacterium	Mycobacterium insubricum	DQ142672.1.1484	100	100	2e-129	251
Mycobacterium-001	Bacteria	Actinobacteria	Actinobacteria	Corynebacteriales	Mycobacteriaceae	Mycobacterium	Mycobacterium phocaicum	KF019699.1.1385	100	100	2e-129	251
Mycobacterium-001	Bacteria	Actinobacteria	Actinobacteria	Corynebacteriales	Mycobacteriaceae	Mycobacterium	Mycobacterium sp.	ARTK01000021.189.1685	100	100	2e-129	251
Mycobacterium-001	Bacteria	Actinobacteria	Actinobacteria	Corynebacteriales	Mycobacteriaceae	Mycobacterium	Mycobacterium insubricum	EU605695.1.1995	100	100	2e-129	251
Mycobacterium-001	Bacteria	Actinobacteria	Actinobacteria	Corynebacteriales	Mycobacteriaceae	Mycobacterium	unknown species	HQ588499.1.1371	100	100	2e-129	251
Mycobacterium-001	Bacteria	Actinobacteria	Actinobacteria	Corynebacteriales	Mycobacteriaceae	Mycobacterium	actinobacterium PI_GH1.1.B5	AY162040.1.1374	100	100	2e-129	251
Mycobacterium-001	Bacteria	Actinobacteria	Actinobacteria	Corynebacteriales	Mycobacteriaceae	Mycobacterium	Mycobacterium mucogenicum	AM902750.1.1380	100	100	2e-129	251
Mycobacterium-001	Bacteria	Actinobacteria	Actinobacteria	Corynebacteriales	Mycobacteriaceae	Mycobacterium	Mycobacterium mucogenicum	AM884316.1.1469	100	100	2e-129	251
Mycobacterium-001	Bacteria	Actinobacteria	Actinobacteria	Corynebacteriales	Mycobacteriaceae	Mycobacterium	Mycobacterium mucogenicum	AM884317.1.1469	100	100	2e-129	251
Mycobacterium-001	Bacteria	Actinobacteria	Actinobacteria	Corynebacteriales	Mycobacteriaceae	Mycobacterium	Mycobacterium llatzerense	AJ746070.1.1397	100	100	2e-129	251
Mycobacterium-001	Bacteria	Actinobacteria	Actinobacteria	Corynebacteriales	Mycobacteriaceae	Mycobacterium	Mycobacterium mucogenicum	KU861843.1.1431	100	100	2e-129	251
Mycobacterium-001	Bacteria	Actinobacteria	Actinobacteria	Corynebacteriales	Mycobacteriaceae	Mycobacterium	Mycobacterium mucogenicum	KU861836.1.1431	100	100	2e-129	251
Mycobacterium-001	Bacteria	Actinobacteria	Actinobacteria	Corynebacteriales	Mycobacteriaceae	Mycobacterium	Mycobacterium mucogenicum	KU686942.1.1362	100	100	2e-129	251
Mycobacterium-001	Bacteria	Actinobacteria	Actinobacteria	Corynebacteriales	Mycobacteriaceae	Mycobacterium	Mycobacterium llatzerense	AJ746069.1.1383	100	100	2e-129	251
Mycobacterium-001	Bacteria	Actinobacteria	Actinobacteria	Corynebacteriales	Mycobacteriaceae	Mycobacterium	Mycobacterium mucogenicum	KU686943.1.1356	100	100	2e-129	251
Mycobacterium-001	Bacteria	Actinobacteria	Actinobacteria	Corynebacteriales	Mycobacteriaceae	Mycobacterium	Mycobacterium sp.	AJ271863.1.1473	100	100	2e-129	251
Mycobacterium-001	Bacteria	Actinobacteria	Actinobacteria	Corynebacteriales	Mycobacteriaceae	Mycobacterium	Mycobacterium mucogenicum	KU686940.1.1341	100	100	2e-129	251
Mycobacterium-001	Bacteria	Actinobacteria	Actinobacteria	Corynebacteriales	Mycobacteriaceae	Mycobacterium	Mycobacterium mucogenicum	KU861829.1.1431	100	100	2e-129	251
Mycobacterium-001	Bacteria	Actinobacteria	Actinobacteria	Corynebacteriales	Mycobacteriaceae	Mycobacterium	Mycobacterium mucogenicum	KU686941.1.1362	100	100	2e-129	251
Mycobacterium-001	Bacteria	Actinobacteria	Actinobacteria	Corynebacteriales	Mycobacteriaceae	Mycobacterium	Mycobacterium sp.	AB286060.1.1440	100	100	2e-129	251
Mycobacterium-001	Bacteria	Actinobacteria	Actinobacteria	Corynebacteriales	Mycobacteriaceae	Mycobacterium	Mycobacterium mucogenicum	AF480585.1.1435	100	100	2e-129	251
Mycobacterium-001	Bacteria	Actinobacteria	Actinobacteria	Corynebacteriales	Mycobacteriaceae	Mycobacterium	Mycobacterium sp.	AF494537.1.1453	100	100	2e-129	251
Mycobacterium-001	Bacteria	Actinobacteria	Actinobacteria	Corynebacteriales	Mycobacteriaceae	Mycobacterium	Mycobacterium phlei	AF480603.1.1461	100	100	2e-129	251
Mycobacterium-001	Bacteria	Actinobacteria	Actinobacteria	Corynebacteriales	Mycobacteriaceae	Mycobacterium	Mycobacterium mucogenicum	AF480586.1.1455	100	100	2e-129	251
Mycobacterium-001	Bacteria	Actinobacteria	Actinobacteria	Corynebacteriales	Mycobacteriaceae	Mycobacterium	Mycobacterium sp.	AF055332.1.1478	100	100	2e-129	251
Mycobacterium-001	Bacteria	Actinobacteria	Actinobacteria	Corynebacteriales	Mycobacteriaceae	Mycobacterium	Mycobacterium sp.	AF055331.1.1489	100	100	2e-129	251
Mycobacterium-001	Bacteria	Actinobacteria	Actinobacteria	Corynebacteriales	Mycobacteriaceae	Mycobacterium	unknown species	JQ629560.1.1439	100	100	2e-129	251
Mycobacterium-001	Bacteria	Actinobacteria	Actinobacteria	Corynebacteriales	Mycobacteriaceae	Mycobacterium	unknown species	JQ629655.1.1438	100	100	2e-129	251
Mycobacterium-001	Bacteria	Actinobacteria	Actinobacteria	Corynebacteriales	Mycobacteriaceae	Mycobacterium	unknown species	JQ629557.1.1438	100	100	2e-129	251
Mycobacterium-001	Bacteria	Actinobacteria	Actinobacteria	Corynebacteriales	Mycobacteriaceae	Mycobacterium	unknown species	JQ629759.1.1438	100	100	2e-129	251
Mycobacterium-001	Bacteria	Actinobacteria	Actinobacteria	Corynebacteriales	Mycobacteriaceae	Mycobacterium	unknown species	JQ629656.1.1439	100	100	2e-129	251
Mycobacterium-001	Bacteria	Actinobacteria	Actinobacteria	Corynebacteriales	Mycobacteriaceae	Mycobacterium	Mycobacterium sp.	KY794654.1.1502	100	100	2e-129	251
Mycobacterium-001	Bacteria	Actinobacteria	Actinobacteria	Corynebacteriales	Mycobacteriaceae	Mycobacterium	Mycobacterium sp.	KU564072.1.1385	100	100	2e-129	251
Mycobacterium-001	Bacteria	Actinobacteria	Actinobacteria	Corynebacteriales	Mycobacteriaceae	Mycobacterium	Mycobacterium sp.	KU173026.1.1346	100	100	2e-129	251
Mycobacterium-001	Bacteria	Actinobacteria	Actinobacteria	Corynebacteriales	Mycobacteriaceae	Mycobacterium	Mycobacterium sp.	KU173000.1.1356	100	100	2e-129	251
Mycobacterium-001	Bacteria	Actinobacteria	Actinobacteria	Corynebacteriales	Mycobacteriaceae	Mycobacterium	Mycobacterium sp.	KU172993.1.1355	100	100	2e-129	251
Mycobacterium-001	Bacteria	Actinobacteria	Actinobacteria	Corynebacteriales	Mycobacteriaceae	Mycobacterium	Mycobacterium sp.	KU172983.1.1317	100	100	2e-129	251
Mycobacterium-001	Bacteria	Actinobacteria	Actinobacteria	Corynebacteriales	Mycobacteriaceae	Mycobacterium	Mycobacterium sp.	KU172953.1.1337	100	100	2e-129	251
Mycobacterium-001	Bacteria	Actinobacteria	Actinobacteria	Corynebacteriales	Mycobacteriaceae	Mycobacterium	Mycobacterium sp.	KU172937.1.1334	100	100	2e-129	251
Mycobacterium-001	Bacteria	Actinobacteria	Actinobacteria	Corynebacteriales	Mycobacteriaceae	Mycobacterium	Mycobacterium sp.	KU172930.1.1355	100	100	2e-129	251
Mycobacterium-001	Bacteria	Actinobacteria	Actinobacteria	Corynebacteriales	Mycobacteriaceae	Mycobacterium	Mycobacterium sp.	KU172875.1.1332	100	100	2e-129	251
Mycobacterium-001	Bacteria	Actinobacteria	Actinobacteria	Corynebacteriales	Mycobacteriaceae	Mycobacterium	Mycobacterium sp.	KU172856.1.1335	100	100	2e-129	251
Mycobacterium-001	Bacteria	Actinobacteria	Actinobacteria	Corynebacteriales	Mycobacteriaceae	Mycobacterium	Mycobacterium sp.	KU172811.1.1337	100	100	2e-129	251
Mycobacterium-001	Bacteria	Actinobacteria	Actinobacteria	Corynebacteriales	Mycobacteriaceae	Mycobacterium	Mycobacterium sp.	KU172800.1.1336	100	100	2e-129	251
Mycobacterium-001	Bacteria	Actinobacteria	Actinobacteria	Corynebacteriales	Mycobacteriaceae	Mycobacterium	Mycobacterium sp.	KU173020.1.1342	100	100	2e-129	251
Mycobacterium-001	Bacteria	Actinobacteria	Actinobacteria	Corynebacteriales	Mycobacteriaceae	Mycobacterium	Mycobacterium sp.	KU172994.1.1344	100	100	2e-129	251
Mycobacterium-001	Bacteria	Actinobacteria	Actinobacteria	Corynebacteriales	Mycobacteriaceae	Mycobacterium	Mycobacterium sp.	KU172984.1.1335	100	100	2e-129	251
Mycobacterium-001	Bacteria	Actinobacteria	Actinobacteria	Corynebacteriales	Mycobacteriaceae	Mycobacterium	Mycobacterium sp.	KU172972.1.1332	100	100	2e-129	251
Mycobacterium-001	Bacteria	Actinobacteria	Actinobacteria	Corynebacteriales	Mycobacteriaceae	Mycobacterium	Mycobacterium sp.	KU172899.1.1354	100	100	2e-129	251
Mycobacterium-001	Bacteria	Actinobacteria	Actinobacteria	Corynebacteriales	Mycobacteriaceae	Mycobacterium	Mycobacterium sp.	KU172814.1.1339	100	100	2e-129	251
Mycobacterium-001	Bacteria	Actinobacteria	Actinobacteria	Corynebacteriales	Mycobacteriaceae	Mycobacterium	Mycobacterium sp.	KU172797.1.1335	100	100	2e-129	251
Mycobacterium-001	Bacteria	Actinobacteria	Actinobacteria	Corynebacteriales	Mycobacteriaceae	Mycobacterium	Mycobacterium sp.	KU172748.1.1338	100	100	2e-129	251
Mycobacterium-001	Bacteria	Actinobacteria	Actinobacteria	Corynebacteriales	Mycobacteriaceae	Mycobacterium	Mycobacterium sp.	KU172981.1.1333	100	100	2e-129	251
Mycobacterium-001	Bacteria	Actinobacteria	Actinobacteria	Corynebacteriales	Mycobacteriaceae	Mycobacterium	Mycobacterium sp.	KU172901.1.1356	100	100	2e-129	251
Mycobacterium-001	Bacteria	Actinobacteria	Actinobacteria	Corynebacteriales	Mycobacteriaceae	Mycobacterium	Mycobacterium sp.	KU172891.1.1342	100	100	2e-129	251
Mycobacterium-001	Bacteria	Actinobacteria	Actinobacteria	Corynebacteriales	Mycobacteriaceae	Mycobacterium	Mycobacterium sp.	KU172851.1.1338	100	100	2e-129	251
Mycobacterium-001	Bacteria	Actinobacteria	Actinobacteria	Corynebacteriales	Mycobacteriaceae	Mycobacterium	Mycobacterium sp.	KU172846.1.1336	100	100	2e-129	251
Mycobacterium-001	Bacteria	Actinobacteria	Actinobacteria	Corynebacteriales	Mycobacteriaceae	Mycobacterium	Mycobacterium sp.	KU172842.1.1333	100	100	2e-129	251
Mycobacterium-001	Bacteria	Actinobacteria	Actinobacteria	Corynebacteriales	Mycobacteriaceae	Mycobacterium	Mycobacterium sp.	KU172833.1.1334	100	100	2e-129	251
Mycobacterium-001	Bacteria	Actinobacteria	Actinobacteria	Corynebacteriales	Mycobacteriaceae	Mycobacterium	Mycobacterium sp.	KU172829.1.1336	100	100	2e-129	251
Mycobacterium-001	Bacteria	Actinobacteria	Actinobacteria	Corynebacteriales	Mycobacteriaceae	Mycobacterium	Mycobacterium sp.	KU172796.1.1337	100	100	2e-129	251
Mycobacterium-001	Bacteria	Actinobacteria	Actinobacteria	Corynebacteriales	Mycobacteriaceae	Mycobacterium	Mycobacterium sp.	KU172760.1.1338	100	100	2e-129	251
Mycobacterium-001	Bacteria	Actinobacteria	Actinobacteria	Corynebacteriales	Mycobacteriaceae	Mycobacterium	Mycobacterium sp.	KU172707.1.1332	100	100	2e-129	251
Mycobacterium-001	Bacteria	Actinobacteria	Actinobacteria	Corynebacteriales	Mycobacteriaceae	Mycobacterium	Mycobacterium sp.	KU173059.1.1337	100	100	2e-129	251
Mycobacterium-001	Bacteria	Actinobacteria	Actinobacteria	Corynebacteriales	Mycobacteriaceae	Mycobacterium	Mycobacterium sp.	KU173024.1.1337	100	100	2e-129	251
Mycobacterium-001	Bacteria	Actinobacteria	Actinobacteria	Corynebacteriales	Mycobacteriaceae	Mycobacterium	Mycobacterium sp.	KU173022.1.1336	100	100	2e-129	251
Mycobacterium-001	Bacteria	Actinobacteria	Actinobacteria	Corynebacteriales	Mycobacteriaceae	Mycobacterium	Mycobacterium sp.	KU172975.1.1333	100	100	2e-129	251
Mycobacterium-001	Bacteria	Actinobacteria	Actinobacteria	Corynebacteriales	Mycobacteriaceae	Mycobacterium	Mycobacterium sp.	KU172948.1.1348	100	100	2e-129	251
Mycobacterium-001	Bacteria	Actinobacteria	Actinobacteria	Corynebacteriales	Mycobacteriaceae	Mycobacterium	Mycobacterium sp.	KU172900.1.1354	100	100	2e-129	251
Mycobacterium-001	Bacteria	Actinobacteria	Actinobacteria	Corynebacteriales	Mycobacteriaceae	Mycobacterium	Mycobacterium sp.	KU172898.1.1341	100	100	2e-129	251
Mycobacterium-001	Bacteria	Actinobacteria	Actinobacteria	Corynebacteriales	Mycobacteriaceae	Mycobacterium	Mycobacterium sp.	KU172854.1.1353	100	100	2e-129	251
Mycobacterium-001	Bacteria	Actinobacteria	Actinobacteria	Corynebacteriales	Mycobacteriaceae	Mycobacterium	Mycobacterium sp.	KU172845.1.1332	100	100	2e-129	251
Mycobacterium-001	Bacteria	Actinobacteria	Actinobacteria	Corynebacteriales	Mycobacteriaceae	Mycobacterium	Mycobacterium sp.	KU173021.1.1335	100	100	2e-129	251
Mycobacterium-001	Bacteria	Actinobacteria	Actinobacteria	Corynebacteriales	Mycobacteriaceae	Mycobacterium	Mycobacterium sp.	KU173015.1.1340	100	100	2e-129	251
Mycobacterium-001	Bacteria	Actinobacteria	Actinobacteria	Corynebacteriales	Mycobacteriaceae	Mycobacterium	Mycobacterium sp.	KU173007.1.1368	100	100	2e-129	251
Mycobacterium-001	Bacteria	Actinobacteria	Actinobacteria	Corynebacteriales	Mycobacteriaceae	Mycobacterium	Mycobacterium sp.	KU172932.1.1355	100	100	2e-129	251
Mycobacterium-001	Bacteria	Actinobacteria	Actinobacteria	Corynebacteriales	Mycobacteriaceae	Mycobacterium	Mycobacterium sp.	KU172720.1.1332	100	100	2e-129	251
Mycobacterium-001	Bacteria	Actinobacteria	Actinobacteria	Corynebacteriales	Mycobacteriaceae	Mycobacterium	Mycobacterium sp.	KU172825.1.1341	100	100	2e-129	251
Mycobacterium-001	Bacteria	Actinobacteria	Actinobacteria	Corynebacteriales	Mycobacteriaceae	Mycobacterium	Mycobacterium sp.	KU172815.1.1322	100	100	2e-129	251
Mycobacterium-001	Bacteria	Actinobacteria	Actinobacteria	Corynebacteriales	Mycobacteriaceae	Mycobacterium	Mycobacterium sp.	KU173014.1.1369	100	100	2e-129	251
Mycobacterium-001	Bacteria	Actinobacteria	Actinobacteria	Corynebacteriales	Mycobacteriaceae	Mycobacterium	Mycobacterium sp.	KU173006.1.1371	100	100	2e-129	251
Mycobacterium-001	Bacteria	Actinobacteria	Actinobacteria	Corynebacteriales	Mycobacteriaceae	Mycobacterium	Mycobacterium sp.	KU172974.1.1333	100	100	2e-129	251
Mycobacterium-001	Bacteria	Actinobacteria	Actinobacteria	Corynebacteriales	Mycobacteriaceae	Mycobacterium	Mycobacterium sp.	KU172965.1.1335	100	100	2e-129	251
Mycobacterium-001	Bacteria	Actinobacteria	Actinobacteria	Corynebacteriales	Mycobacteriaceae	Mycobacterium	Mycobacterium sp.	KU172897.1.1339	100	100	2e-129	251
Mycobacterium-001	Bacteria	Actinobacteria	Actinobacteria	Corynebacteriales	Mycobacteriaceae	Mycobacterium	Mycobacterium sp.	KU172867.1.1350	100	100	2e-129	251
Mycobacterium-001	Bacteria	Actinobacteria	Actinobacteria	Corynebacteriales	Mycobacteriaceae	Mycobacterium	Mycobacterium sp.	KU172853.1.1341	100	100	2e-129	251
Mycobacterium-001	Bacteria	Actinobacteria	Actinobacteria	Corynebacteriales	Mycobacteriaceae	Mycobacterium	Mycobacterium sp.	KU172848.1.1338	100	100	2e-129	251
Mycobacterium-001	Bacteria	Actinobacteria	Actinobacteria	Corynebacteriales	Mycobacteriaceae	Mycobacterium	Mycobacterium sp.	KU172843.1.1338	100	100	2e-129	251
Mycobacterium-001	Bacteria	Actinobacteria	Actinobacteria	Corynebacteriales	Mycobacteriaceae	Mycobacterium	Mycobacterium sp.	KU172840.1.1337	100	100	2e-129	251
Mycobacterium-001	Bacteria	Actinobacteria	Actinobacteria	Corynebacteriales	Mycobacteriaceae	Mycobacterium	Mycobacterium sp.	KU172808.1.1335	100	100	2e-129	251
Mycobacterium-001	Bacteria	Actinobacteria	Actinobacteria	Corynebacteriales	Mycobacteriaceae	Mycobacterium	Mycobacterium sp.	KU172802.1.1352	100	100	2e-129	251
Mycobacterium-001	Bacteria	Actinobacteria	Actinobacteria	Corynebacteriales	Mycobacteriaceae	Mycobacterium	Mycobacterium sp.	KU172792.1.1344	100	100	2e-129	251
Mycobacterium-001	Bacteria	Actinobacteria	Actinobacteria	Corynebacteriales	Mycobacteriaceae	Mycobacterium	Mycobacterium sp.	KU172753.1.1334	100	100	2e-129	251
Mycobacterium-001	Bacteria	Actinobacteria	Actinobacteria	Corynebacteriales	Mycobacteriaceae	Mycobacterium	Mycobacterium sp.	KU173093.1.1347	100	100	2e-129	251
Mycobacterium-001	Bacteria	Actinobacteria	Actinobacteria	Corynebacteriales	Mycobacteriaceae	Mycobacterium	Mycobacterium sp.	KU172933.1.1355	100	100	2e-129	251
Mycobacterium-001	Bacteria	Actinobacteria	Actinobacteria	Corynebacteriales	Mycobacteriaceae	Mycobacterium	Mycobacterium sp.	KU172905.1.1292	100	100	2e-129	251
Mycobacterium-001	Bacteria	Actinobacteria	Actinobacteria	Corynebacteriales	Mycobacteriaceae	Mycobacterium	Mycobacterium sp.	KU172894.1.1340	100	100	2e-129	251
Mycobacterium-001	Bacteria	Actinobacteria	Actinobacteria	Corynebacteriales	Mycobacteriaceae	Mycobacterium	Mycobacterium sp.	KU172831.1.1332	100	100	2e-129	251
Mycobacterium-001	Bacteria	Actinobacteria	Actinobacteria	Corynebacteriales	Mycobacteriaceae	Mycobacterium	Mycobacterium sp.	KU172827.1.1338	100	100	2e-129	251
Mycobacterium-001	Bacteria	Actinobacteria	Actinobacteria	Corynebacteriales	Mycobacteriaceae	Mycobacterium	Mycobacterium sp.	KU172810.1.1337	100	100	2e-129	251
Mycobacterium-001	Bacteria	Actinobacteria	Actinobacteria	Corynebacteriales	Mycobacteriaceae	Mycobacterium	Mycobacterium sp.	KU172804.1.1334	100	100	2e-129	251
Mycobacterium-001	Bacteria	Actinobacteria	Actinobacteria	Corynebacteriales	Mycobacteriaceae	Mycobacterium	Mycobacterium sp.	KU172780.1.1334	100	100	2e-129	251
Mycobacterium-001	Bacteria	Actinobacteria	Actinobacteria	Corynebacteriales	Mycobacteriaceae	Mycobacterium	Mycobacterium sp.	KU173025.1.1332	100	100	2e-129	251
Mycobacterium-001	Bacteria	Actinobacteria	Actinobacteria	Corynebacteriales	Mycobacteriaceae	Mycobacterium	Mycobacterium sp.	KU173023.1.1336	100	100	2e-129	251
Mycobacterium-001	Bacteria	Actinobacteria	Actinobacteria	Corynebacteriales	Mycobacteriaceae	Mycobacterium	Mycobacterium sp.	KU172990.1.1345	100	100	2e-129	251
Mycobacterium-001	Bacteria	Actinobacteria	Actinobacteria	Corynebacteriales	Mycobacteriaceae	Mycobacterium	Mycobacterium sp.	KU172949.1.1347	100	100	2e-129	251
Mycobacterium-001	Bacteria	Actinobacteria	Actinobacteria	Corynebacteriales	Mycobacteriaceae	Mycobacterium	Mycobacterium sp.	KU172929.1.1340	100	100	2e-129	251
Mycobacterium-001	Bacteria	Actinobacteria	Actinobacteria	Corynebacteriales	Mycobacteriaceae	Mycobacterium	Mycobacterium sp.	KU172895.1.1344	100	100	2e-129	251
Mycobacterium-001	Bacteria	Actinobacteria	Actinobacteria	Corynebacteriales	Mycobacteriaceae	Mycobacterium	Mycobacterium sp.	KU172723.1.1338	100	100	2e-129	251
Mycobacterium-001	Bacteria	Actinobacteria	Actinobacteria	Corynebacteriales	Mycobacteriaceae	Mycobacterium	Mycobacterium sp.	KR906522.1.1428	100	100	2e-129	251
Mycobacterium-001	Bacteria	Actinobacteria	Actinobacteria	Corynebacteriales	Mycobacteriaceae	Mycobacterium	Mycobacterium mucogenicum	KT347500.1.1354	100	100	2e-129	251
Mycobacterium-001	Bacteria	Actinobacteria	Actinobacteria	Corynebacteriales	Mycobacteriaceae	Mycobacterium	Mycobacterium sp.	KF896115.1.1413	100	100	2e-129	251
Mycobacterium-001	Bacteria	Actinobacteria	Actinobacteria	Corynebacteriales	Mycobacteriaceae	Mycobacterium	Mycobacterium sp.	KF896112.1.1403	100	100	2e-129	251
Mycobacterium-001	Bacteria	Actinobacteria	Actinobacteria	Corynebacteriales	Mycobacteriaceae	Mycobacterium	Mycobacterium mucogenicum	EF551394.1.1410	100	100	2e-129	251
Mycobacterium-001	Bacteria	Actinobacteria	Actinobacteria	Corynebacteriales	Mycobacteriaceae	Mycobacterium	Mycobacterium mucogenicum	EF551389.1.1410	100	100	2e-129	251
Mycobacterium-001	Bacteria	Actinobacteria	Actinobacteria	Corynebacteriales	Mycobacteriaceae	Mycobacterium	Mycobacterium sp.	EU072705.1.1411	100	100	2e-129	251
Mycobacterium-001	Bacteria	Actinobacteria	Actinobacteria	Corynebacteriales	Mycobacteriaceae	Mycobacterium	unknown species	FM200998.1.1388	100	100	2e-129	251
Mycobacterium-001	Bacteria	Actinobacteria	Actinobacteria	Corynebacteriales	Mycobacteriaceae	Mycobacterium	Mycobacterium phocaicum	EF551408.1.1410	100	100	2e-129	251
Mycobacterium-001	Bacteria	Actinobacteria	Actinobacteria	Corynebacteriales	Mycobacteriaceae	Mycobacterium	Mycobacterium phocaicum	EF551404.1.1410	100	100	2e-129	251
Mycobacterium-001	Bacteria	Actinobacteria	Actinobacteria	Corynebacteriales	Mycobacteriaceae	Mycobacterium	Mycobacterium mucogenicum	EF551400.1.1410	100	100	2e-129	251
Mycobacterium-001	Bacteria	Actinobacteria	Actinobacteria	Corynebacteriales	Mycobacteriaceae	Mycobacterium	Mycobacterium mucogenicum	EF551393.1.1410	100	100	2e-129	251
Mycobacterium-001	Bacteria	Actinobacteria	Actinobacteria	Corynebacteriales	Mycobacteriaceae	Mycobacterium	Mycobacterium phocaicum	EF551407.1.1410	100	100	2e-129	251
Mycobacterium-001	Bacteria	Actinobacteria	Actinobacteria	Corynebacteriales	Mycobacteriaceae	Mycobacterium	Mycobacterium mucogenicum	EF551403.1.1410	100	100	2e-129	251
Mycobacterium-001	Bacteria	Actinobacteria	Actinobacteria	Corynebacteriales	Mycobacteriaceae	Mycobacterium	Mycobacterium mucogenicum	EF551399.1.1410	100	100	2e-129	251
Mycobacterium-001	Bacteria	Actinobacteria	Actinobacteria	Corynebacteriales	Mycobacteriaceae	Mycobacterium	Mycobacterium mucogenicum	EF551402.1.1410	100	100	2e-129	251
Mycobacterium-001	Bacteria	Actinobacteria	Actinobacteria	Corynebacteriales	Mycobacteriaceae	Mycobacterium	Mycobacterium mucogenicum	EF551398.1.1410	100	100	2e-129	251
Mycobacterium-001	Bacteria	Actinobacteria	Actinobacteria	Corynebacteriales	Mycobacteriaceae	Mycobacterium	Mycobacterium phlei	GU142927.1.1467	100	100	2e-129	251
Mycobacterium-001	Bacteria	Actinobacteria	Actinobacteria	Corynebacteriales	Mycobacteriaceae	Mycobacterium	Mycobacterium mucogenicum	EF551396.1.1410	100	100	2e-129	251
Mycobacterium-001	Bacteria	Actinobacteria	Actinobacteria	Corynebacteriales	Mycobacteriaceae	Mycobacterium	Mycobacterium mucogenicum	EF551390.1.1410	100	100	2e-129	251
Mycobacterium-001	Bacteria	Actinobacteria	Actinobacteria	Corynebacteriales	Mycobacteriaceae	Mycobacterium	Mycobacterium mucogenicum	EF551401.1.1410	100	100	2e-129	251
Mycobacterium-001	Bacteria	Actinobacteria	Actinobacteria	Corynebacteriales	Mycobacteriaceae	Mycobacterium	Mycobacterium phocaicum	EF551397.1.1410	100	100	2e-129	251
Mycobacterium-001	Bacteria	Actinobacteria	Actinobacteria	Corynebacteriales	Mycobacteriaceae	Mycobacterium	Mycobacterium mucogenicum	EF551391.1.1410	100	100	2e-129	251
Mycobacterium-001	Bacteria	Actinobacteria	Actinobacteria	Corynebacteriales	Mycobacteriaceae	Mycobacterium	Mycobacterium phocaicum	EF551387.1.1410	100	100	2e-129	251
Mycobacterium-001	Bacteria	Actinobacteria	Actinobacteria	Corynebacteriales	Mycobacteriaceae	Mycobacterium	Mycobacterium mucogenicum	EF551386.1.1410	100	100	2e-129	251
Mycobacterium-001	Bacteria	Actinobacteria	Actinobacteria	Corynebacteriales	Mycobacteriaceae	Mycobacterium	Mycobacterium phocaicum	EF551392.1.1410	100	100	2e-129	251
Mycobacterium-001	Bacteria	Actinobacteria	Actinobacteria	Corynebacteriales	Mycobacteriaceae	Mycobacterium	Mycobacterium mucogenicum	EF551388.1.1410	100	100	2e-129	251
Mycobacterium-001	Bacteria	Actinobacteria	Actinobacteria	Corynebacteriales	Mycobacteriaceae	Mycobacterium	Mycobacterium phocaicum	AY859682.1.1482	100	100	2e-129	251
Mycobacterium-001	Bacteria	Actinobacteria	Actinobacteria	Corynebacteriales	Mycobacteriaceae	Mycobacterium	Mycobacterium mucogenicum	AY457073.1.1482	100	100	2e-129	251
Mycobacterium-001	Bacteria	Actinobacteria	Actinobacteria	Corynebacteriales	Mycobacteriaceae	Mycobacterium	Mycobacterium mucogenicum	AY457074.1.1482	100	100	2e-129	251
Mycobacterium-001	Bacteria	Actinobacteria	Actinobacteria	Corynebacteriales	Mycobacteriaceae	Mycobacterium	Mycobacterium mucogenicum	AY457075.1.1482	100	100	2e-129	251
Mycobacterium-001	Bacteria	Actinobacteria	Actinobacteria	Corynebacteriales	Mycobacteriaceae	Mycobacterium	Mycobacterium sp.	AY436799.1.1440	100	100	2e-129	251
Mycobacterium-001	Bacteria	Actinobacteria	Actinobacteria	Corynebacteriales	Mycobacteriaceae	Mycobacterium	Mycobacterium phlei	JX266706.1.1430	100	100	2e-129	251
Mycobacterium-001	Bacteria	Actinobacteria	Actinobacteria	Corynebacteriales	Mycobacteriaceae	Mycobacterium	Mycobacterium chelonae	JX010972.1.1485	100	100	2e-129	251
Mycobacterium-002	Bacteria	Actinobacteria	Actinobacteria	Corynebacteriales	Mycobacteriaceae	Mycobacterium	Mycobacterium simiae ATCC 25275 =	CBMJ020000103.23066.24564	100	100	2e-129	251
Mycobacterium-002	Bacteria	Actinobacteria	Actinobacteria	Corynebacteriales	Mycobacteriaceae	Mycobacterium	unknown species	JF225892.1.1340	100	100	2e-129	251
Mycobacterium-002	Bacteria	Actinobacteria	Actinobacteria	Corynebacteriales	Mycobacteriaceae	Mycobacterium	Mycobacterium genavense ATCC 51234	JAGZ01000001.424409.425907	100	100	2e-129	251
Mycobacterium-002	Bacteria	Actinobacteria	Actinobacteria	Corynebacteriales	Mycobacteriaceae	Mycobacterium	unknown species	JF182978.1.1352	100	100	2e-129	251
Mycobacterium-002	Bacteria	Actinobacteria	Actinobacteria	Corynebacteriales	Mycobacteriaceae	Mycobacterium	unknown species	JF180377.1.1342	100	100	2e-129	251
Mycobacterium-002	Bacteria	Actinobacteria	Actinobacteria	Corynebacteriales	Mycobacteriaceae	Mycobacterium	unknown species	EU132552.1.1302	100	100	2e-129	251
Mycobacterium-002	Bacteria	Actinobacteria	Actinobacteria	Corynebacteriales	Mycobacteriaceae	Mycobacterium	Mycobacterium heidelbergense	MVHR01000008.75518.77049	100	100	2e-129	251
Mycobacterium-002	Bacteria	Actinobacteria	Actinobacteria	Corynebacteriales	Mycobacteriaceae	Mycobacterium	unknown species	JF174810.1.1342	100	100	2e-129	251
Mycobacterium-002	Bacteria	Actinobacteria	Actinobacteria	Corynebacteriales	Mycobacteriaceae	Mycobacterium	Mycobacterium triplex	CCAU010000013.394514.396012	100	100	2e-129	251
Mycobacterium-002	Bacteria	Actinobacteria	Actinobacteria	Corynebacteriales	Mycobacteriaceae	Mycobacterium	Mycobacterium sp.	FR686460.1.1445	100	100	2e-129	251
Mycobacterium-002	Bacteria	Actinobacteria	Actinobacteria	Corynebacteriales	Mycobacteriaceae	Mycobacterium	Mycobacterium sherrisii	EU883389.1.1459	100	100	2e-129	251
Mycobacterium-002	Bacteria	Actinobacteria	Actinobacteria	Corynebacteriales	Mycobacteriaceae	Mycobacterium	Mycobacterium sp.	KM507903.1.1451	100	100	2e-129	251
Mycobacterium-002	Bacteria	Actinobacteria	Actinobacteria	Corynebacteriales	Mycobacteriaceae	Mycobacterium	Mycobacterium simiae	KM507907.1.1451	100	100	2e-129	251
Mycobacterium-002	Bacteria	Actinobacteria	Actinobacteria	Corynebacteriales	Mycobacteriaceae	Mycobacterium	Mycobacterium simiae	KM507893.1.1451	100	100	2e-129	251
Mycobacterium-002	Bacteria	Actinobacteria	Actinobacteria	Corynebacteriales	Mycobacteriaceae	Mycobacterium	Mycobacterium sp.	FUFA01000004.1779583.1781081	100	100	2e-129	251
Mycobacterium-002	Bacteria	Actinobacteria	Actinobacteria	Corynebacteriales	Mycobacteriaceae	Mycobacterium	Mycobacterium lentiflavum	FJ754639.1.1379	100	100	2e-129	251
Mycobacterium-002	Bacteria	Actinobacteria	Actinobacteria	Corynebacteriales	Mycobacteriaceae	Mycobacterium	actinomycete P070.UGM050509-01	EU718312.1.1340	100	100	2e-129	251
Mycobacterium-002	Bacteria	Actinobacteria	Actinobacteria	Corynebacteriales	Mycobacteriaceae	Mycobacterium	actinomycete P044.UGM050509-01	EU718308.1.1343	100	100	2e-129	251
Mycobacterium-002	Bacteria	Actinobacteria	Actinobacteria	Corynebacteriales	Mycobacteriaceae	Mycobacterium	Mycobacterium sp.	FJ538898.1.1397	100	100	2e-129	251
Mycobacterium-002	Bacteria	Actinobacteria	Actinobacteria	Corynebacteriales	Mycobacteriaceae	Mycobacterium	Mycobacterium simiae	KM507889.1.1451	100	100	2e-129	251
Mycobacterium-002	Bacteria	Actinobacteria	Actinobacteria	Corynebacteriales	Mycobacteriaceae	Mycobacterium	Mycobacterium sp.	KC113105.1.1417	100	100	2e-129	251
Mycobacterium-002	Bacteria	Actinobacteria	Actinobacteria	Corynebacteriales	Mycobacteriaceae	Mycobacterium	Mycobacterium sp.	X80769.1.1421	100	100	2e-129	251
Mycobacterium-002	Bacteria	Actinobacteria	Actinobacteria	Corynebacteriales	Mycobacteriaceae	Mycobacterium	Mycobacterium heidelbergense	X70960.31.1446	100	100	2e-129	251
Mycobacterium-002	Bacteria	Actinobacteria	Actinobacteria	Corynebacteriales	Mycobacteriaceae	Mycobacterium	Mycobacterium triplex	U57632.1.1474	100	100	2e-129	251
Mycobacterium-002	Bacteria	Actinobacteria	Actinobacteria	Corynebacteriales	Mycobacteriaceae	Mycobacterium	Mycobacterium sp.	X93029.1.1435	100	100	2e-129	251
Mycobacterium-002	Bacteria	Actinobacteria	Actinobacteria	Corynebacteriales	Mycobacteriaceae	Mycobacterium	Mycobacterium sp.	M95488.1.1413	100	100	2e-129	251
Mycobacterium-002	Bacteria	Actinobacteria	Actinobacteria	Corynebacteriales	Mycobacteriaceae	Mycobacterium	Mycobacterium sp.	X80770.1.1421	100	100	2e-129	251
Mycobacterium-002	Bacteria	Actinobacteria	Actinobacteria	Corynebacteriales	Mycobacteriaceae	Mycobacterium	Mycobacterium manitobense	AY082001.1.1495	100	100	2e-129	251
Mycobacterium-002	Bacteria	Actinobacteria	Actinobacteria	Corynebacteriales	Mycobacteriaceae	Mycobacterium	Mycobacterium sp.	LT558843.1.1432	100	100	2e-129	251
Mycobacterium-002	Bacteria	Actinobacteria	Actinobacteria	Corynebacteriales	Mycobacteriaceae	Mycobacterium	Mycobacterium	X93995.1.1450	100	100	2e-129	251
Mycobacterium-002	Bacteria	Actinobacteria	Actinobacteria	Corynebacteriales	Mycobacteriaceae	Mycobacterium	Mycobacterium stomatepiae	AM884332.1.1471	100	100	2e-129	251
Mycobacterium-002	Bacteria	Actinobacteria	Actinobacteria	Corynebacteriales	Mycobacteriaceae	Mycobacterium	Mycobacterium sp.	LN614651.1.1386	100	100	2e-129	251
Mycobacterium-002	Bacteria	Actinobacteria	Actinobacteria	Corynebacteriales	Mycobacteriaceae	Mycobacterium	Mycobacterium stomatepiae	AM884333.1.1471	100	100	2e-129	251
Mycobacterium-002	Bacteria	Actinobacteria	Actinobacteria	Corynebacteriales	Mycobacteriaceae	Mycobacterium	Mycobacterium florentinum	AJ616230.1.1506	100	100	2e-129	251
Mycobacterium-002	Bacteria	Actinobacteria	Actinobacteria	Corynebacteriales	Mycobacteriaceae	Mycobacterium	Mycobacterium heidelbergense	AJ000684.1.1445	100	100	2e-129	251
Mycobacterium-002	Bacteria	Actinobacteria	Actinobacteria	Corynebacteriales	Mycobacteriaceae	Mycobacterium	Mycobacterium stomatepiae	AM884331.1.1471	100	100	2e-129	251
Mycobacterium-002	Bacteria	Actinobacteria	Actinobacteria	Corynebacteriales	Mycobacteriaceae	Mycobacterium	Mycobacterium cf. triplex 'isolate 23'	AJ276890.1.1506	100	100	2e-129	251
Mycobacterium-002	Bacteria	Actinobacteria	Actinobacteria	Corynebacteriales	Mycobacteriaceae	Mycobacterium	Mycobacterium lentiflavum	KU861845.1.1441	100	100	2e-129	251
Mycobacterium-002	Bacteria	Actinobacteria	Actinobacteria	Corynebacteriales	Mycobacteriaceae	Mycobacterium	Mycobacterium sp.	AJ581479.1.1360	100	100	2e-129	251
Mycobacterium-002	Bacteria	Actinobacteria	Actinobacteria	Corynebacteriales	Mycobacteriaceae	Mycobacterium	Mycobacterium sp.	AJ550515.1.1514	100	100	2e-129	251
Mycobacterium-002	Bacteria	Actinobacteria	Actinobacteria	Corynebacteriales	Mycobacteriaceae	Mycobacterium	Mycobacterium lentiflavum	KU686945.1.1337	100	100	2e-129	251
Mycobacterium-002	Bacteria	Actinobacteria	Actinobacteria	Corynebacteriales	Mycobacteriaceae	Mycobacterium	Mycobacterium lentiflavum	KU686944.1.1359	100	100	2e-129	251
Mycobacterium-002	Bacteria	Actinobacteria	Actinobacteria	Corynebacteriales	Mycobacteriaceae	Mycobacterium	Mycobacterium parmense	HM022201.1.1515	100	100	2e-129	251
Mycobacterium-002	Bacteria	Actinobacteria	Actinobacteria	Corynebacteriales	Mycobacteriaceae	Mycobacterium	Mycobacterium stomatepiae	HM022202.1.1515	100	100	2e-129	251
Mycobacterium-002	Bacteria	Actinobacteria	Actinobacteria	Corynebacteriales	Mycobacteriaceae	Mycobacterium	Mycobacterium simiae	AB547406.1.1471	100	100	2e-129	251
Mycobacterium-002	Bacteria	Actinobacteria	Actinobacteria	Corynebacteriales	Mycobacteriaceae	Mycobacterium	Mycobacterium shigaense	AB547401.1.1471	100	100	2e-129	251
Mycobacterium-002	Bacteria	Actinobacteria	Actinobacteria	Corynebacteriales	Mycobacteriaceae	Mycobacterium	Mycobacterium simiae	AB547410.1.1471	100	100	2e-129	251
Mycobacterium-002	Bacteria	Actinobacteria	Actinobacteria	Corynebacteriales	Mycobacteriaceae	Mycobacterium	Mycobacterium lentiflavum	AB362380.1.1471	100	100	2e-129	251
Mycobacterium-002	Bacteria	Actinobacteria	Actinobacteria	Corynebacteriales	Mycobacteriaceae	Mycobacterium	Mycobacterium lentiflavum	AB362381.1.1471	100	100	2e-129	251
Mycobacterium-002	Bacteria	Actinobacteria	Actinobacteria	Corynebacteriales	Mycobacteriaceae	Mycobacterium	Mycobacterium parmense	AF466821.1.1533	100	100	2e-129	251
Mycobacterium-002	Bacteria	Actinobacteria	Actinobacteria	Corynebacteriales	Mycobacteriaceae	Mycobacterium	Mycobacterium montefiorense	AF330038.1.1517	100	100	2e-129	251
Mycobacterium-002	Bacteria	Actinobacteria	Actinobacteria	Corynebacteriales	Mycobacteriaceae	Mycobacterium	Mycobacterium lentiflavum	AF480583.1.1452	100	100	2e-129	251
Mycobacterium-002	Bacteria	Actinobacteria	Actinobacteria	Corynebacteriales	Mycobacteriaceae	Mycobacterium	Mycobacterium kubicae	AF133902.1.1321	100	100	2e-129	251
Mycobacterium-002	Bacteria	Actinobacteria	Actinobacteria	Corynebacteriales	Mycobacteriaceae	Mycobacterium	Mycobacterium genavense	AB973496.1.1236	100	100	2e-129	251
Mycobacterium-002	Bacteria	Actinobacteria	Actinobacteria	Corynebacteriales	Mycobacteriaceae	Mycobacterium	unknown species	GQ057484.1.1340	100	100	2e-129	251
Mycobacterium-002	Bacteria	Actinobacteria	Actinobacteria	Corynebacteriales	Mycobacteriaceae	Mycobacterium	unknown species	JF796770.1.1341	100	100	2e-129	251
Mycobacterium-002	Bacteria	Actinobacteria	Actinobacteria	Corynebacteriales	Mycobacteriaceae	Mycobacterium	unknown species	GQ057103.1.1340	100	100	2e-129	251
Mycobacterium-002	Bacteria	Actinobacteria	Actinobacteria	Corynebacteriales	Mycobacteriaceae	Mycobacterium	Mycobacterium sp.	KY910180.1.1272	100	100	2e-129	251
Mycobacterium-002	Bacteria	Actinobacteria	Actinobacteria	Corynebacteriales	Mycobacteriaceae	Mycobacterium	Mycobacterium sp.	KY015063.1.1375	100	100	2e-129	251
Mycobacterium-002	Bacteria	Actinobacteria	Actinobacteria	Corynebacteriales	Mycobacteriaceae	Mycobacterium	Mycobacterium sp.	KY015060.1.1375	100	100	2e-129	251
Mycobacterium-002	Bacteria	Actinobacteria	Actinobacteria	Corynebacteriales	Mycobacteriaceae	Mycobacterium	Mycobacterium sp.	KY015062.1.1375	100	100	2e-129	251
Mycobacterium-002	Bacteria	Actinobacteria	Actinobacteria	Corynebacteriales	Mycobacteriaceae	Mycobacterium	Mycobacterium lentiflavum	KU362948.1.1484	100	100	2e-129	251
Mycobacterium-002	Bacteria	Actinobacteria	Actinobacteria	Corynebacteriales	Mycobacteriaceae	Mycobacterium	Mycobacterium sp.	KP840567.1.1370	100	100	2e-129	251
Mycobacterium-002	Bacteria	Actinobacteria	Actinobacteria	Corynebacteriales	Mycobacteriaceae	Mycobacterium	Mycobacterium sp.	GU358075.1.1453	100	100	2e-129	251
[truncated: 1,016 more rows]
